# Supplementary material for: Nuclear and Mitochondrial Genome Assemblies for the Endangered Wood-Decaying Fungus Somion occarium
Source: Genome Biol Evol. 2025 Jan 10;17(1):evaf003. doi: 10.1093/gbe/evaf003 (PMC11783313; doi:10.1093/gbe/evaf003)
Supplement: evaf003_Supplementary_Data [file evaf003_supplementary_data.zip]

Archive with 3 entries (3 files):
- gfSpoDele1_AHRD.tsv
- gfSpoDele1_run_dbcan.txt
- Supplementary Material.pdf
