# Supplementary material for: Nuclear and Mitochondrial Genome Assemblies for the Endangered Wood-Decaying Fungus Somion occarium
Source: Genome Biol Evol. 2025 Jan 10;17(1):evaf003. doi: 10.1093/gbe/evaf003 (PMC11783313; doi:10.1093/gbe/evaf003)
Supplement: evaf003_Supplementary_Data [file evaf003_supplementary_data.zip › gfSpoDele1_AHRD.tsv]

# AHRD-Version 3.11
Protein-Accession	Blast-Hit-Accession	AHRD-Quality-Code	Human-Readable-Description	Interpro-ID (Description)	Gene-Ontology-Term
SPODE83244_EIv1.0_0000010.1	tr|A0A8E2AYI3|A0A8E2AYI3_9APHY	***	HCP-like protein	IPR011990 (Tetratricopeptide-like helical domain)
SPODE83244_EIv1.0_0000010.2	tr|A0A8E2AYI3|A0A8E2AYI3_9APHY	***	HCP-like protein	IPR011990 (Tetratricopeptide-like helical domain)
SPODE83244_EIv1.0_0000010.3	tr|A0A165PUV0|A0A165PUV0_9APHY	***	HCP-like protein	IPR011990 (Tetratricopeptide-like helical domain)
SPODE83244_EIv1.0_0000020.1			Unknown protein
SPODE83244_EIv1.0_0000030.1	tr|A0A8E2AMG9|A0A8E2AMG9_9APHY	***	FAD/NAD-P-binding domain-containing protein	IPR023753 (FAD/NAD(P)-binding domain)
SPODE83244_EIv1.0_0000030.2	tr|A0A8E2AMG9|A0A8E2AMG9_9APHY	***	FAD/NAD-P-binding domain-containing protein	IPR020946 (Flavin monooxygenase-like), IPR023753 (FAD/NAD(P)-binding domain)
SPODE83244_EIv1.0_0000040.1	tr|A0A2H3IWY0|A0A2H3IWY0_WOLCO	***	C2 domain-containing protein		GO:0016020, GO:0016021
SPODE83244_EIv1.0_0000050.1	tr|A0A0C3PF79|A0A0C3PF79_PHLGI	***	F-box domain-containing protein	IPR001810 (F-box domain)
SPODE83244_EIv1.0_0000060.1	tr|A0A1X6NDP8|A0A1X6NDP8_9APHY	***	Ubiquitin carboxyl-terminal hydrolase	IPR028889 (Ubiquitin specific protease domain)	GO:0006511, GO:0016579, GO:0036459
SPODE83244_EIv1.0_0000060.2	tr|A0A1X6NDP8|A0A1X6NDP8_9APHY	***	Ubiquitin carboxyl-terminal hydrolase	IPR028889 (Ubiquitin specific protease domain)	GO:0006511, GO:0016579, GO:0036459
SPODE83244_EIv1.0_0000060.3	tr|A0A1X6NDP8|A0A1X6NDP8_9APHY	***	Ubiquitin carboxyl-terminal hydrolase	IPR028889 (Ubiquitin specific protease domain)	GO:0006511, GO:0016579, GO:0036459
SPODE83244_EIv1.0_0000060.4	tr|A0A1Y2IIZ8|A0A1Y2IIZ8_PYCCO	***	Ubiquitin carboxyl-terminal hydrolase	IPR028889 (Ubiquitin specific protease domain)	GO:0006511, GO:0016579, GO:0036459
SPODE83244_EIv1.0_0000060.5	tr|A0A1Y2IIZ8|A0A1Y2IIZ8_PYCCO	***	Ubiquitin carboxyl-terminal hydrolase	IPR028889 (Ubiquitin specific protease domain)	GO:0006511, GO:0016579, GO:0036459
SPODE83244_EIv1.0_0000070.1			Unknown protein
SPODE83244_EIv1.0_0000080.1	tr|A0A8H8NB46|A0A8H8NB46_9AGAM	***	Etoposide-induced protein 2.4 (EI24)
SPODE83244_EIv1.0_0000080.2	tr|A0A8H8NB46|A0A8H8NB46_9AGAM	***	Etoposide-induced protein 2.4 (EI24)
SPODE83244_EIv1.0_0000080.3	tr|A0A8H8NB46|A0A8H8NB46_9AGAM	***	Etoposide-induced protein 2.4 (EI24)
SPODE83244_EIv1.0_0000080.4	tr|A0A8H8NB46|A0A8H8NB46_9AGAM	***	Etoposide-induced protein 2.4 (EI24)
SPODE83244_EIv1.0_0000080.5	tr|A0A8H8NB46|A0A8H8NB46_9AGAM	***	Etoposide-induced protein 2.4 (EI24)
SPODE83244_EIv1.0_0000090.1	tr|K5WQV4|K5WQV4_PHACS	***	RNase_PH domain-containing protein	IPR015847 (Exoribonuclease, phosphorolytic domain 2), IPR020568 (Ribosomal protein S5 domain 2-type fold), IPR027408 (PNPase/RNase PH domain)
SPODE83244_EIv1.0_0000090.2	tr|K5WQV4|K5WQV4_PHACS	***	RNase_PH domain-containing protein	IPR015847 (Exoribonuclease, phosphorolytic domain 2), IPR020568 (Ribosomal protein S5 domain 2-type fold), IPR027408 (PNPase/RNase PH domain)
SPODE83244_EIv1.0_0000100.1	tr|J4I809|J4I809_9APHY	*-*	F-box domain-containing protein
SPODE83244_EIv1.0_0000100.2			Unknown protein
SPODE83244_EIv1.0_0000110.1	tr|A0A5C3QLL1|A0A5C3QLL1_9AGAR	***	Dihydrouridine synthase-domain-containing protein	IPR001269 (tRNA-dihydrouridine synthase), IPR013785 (Aldolase-type TIM barrel)
SPODE83244_EIv1.0_0000110.2	tr|A0A5C3QLL1|A0A5C3QLL1_9AGAR	***	Dihydrouridine synthase-domain-containing protein	IPR001269 (tRNA-dihydrouridine synthase), IPR013785 (Aldolase-type TIM barrel)
SPODE83244_EIv1.0_0000110.3	tr|A0A5C3QLL1|A0A5C3QLL1_9AGAR	***	Dihydrouridine synthase-domain-containing protein	IPR001269 (tRNA-dihydrouridine synthase), IPR013785 (Aldolase-type TIM barrel)
SPODE83244_EIv1.0_0000110.4	tr|A0A2R6NKS1|A0A2R6NKS1_9APHY	***	Dus domain-containing protein	IPR001269 (tRNA-dihydrouridine synthase), IPR013785 (Aldolase-type TIM barrel)	GO:0002943, GO:0003824, GO:0008033, GO:0017150, GO:0050660, GO:0055114
SPODE83244_EIv1.0_0000120.1	tr|A0A165MRQ6|A0A165MRQ6_9AGAM	***	Ubiquitin-domain-containing protein	IPR009060 (UBA-like), IPR015496 (Ubiquilin), IPR019956 (Ubiquitin), IPR029071 (Ubiquitin-related domain)	GO:0030433, GO:0030474, GO:0030674, GO:0031593, GO:0042177, GO:0072665
SPODE83244_EIv1.0_0000120.2	tr|A0A165MRQ6|A0A165MRQ6_9AGAM	***	Ubiquitin-domain-containing protein	IPR009060 (UBA-like), IPR015496 (Ubiquilin), IPR019956 (Ubiquitin), IPR029071 (Ubiquitin-related domain)	GO:0030433, GO:0030474, GO:0030674, GO:0031593, GO:0042177, GO:0072665
SPODE83244_EIv1.0_0000120.3	tr|A0A165MRQ6|A0A165MRQ6_9AGAM	***	Ubiquitin-domain-containing protein	IPR009060 (UBA-like), IPR015496 (Ubiquilin), IPR019956 (Ubiquitin), IPR029071 (Ubiquitin-related domain)	GO:0030433, GO:0030474, GO:0030674, GO:0031593, GO:0042177, GO:0072665
SPODE83244_EIv1.0_0000120.4	tr|A0A4S4MST0|A0A4S4MST0_9APHY	***	Ubiquitin-like domain-containing protein	IPR015496 (Ubiquilin), IPR019956 (Ubiquitin), IPR029071 (Ubiquitin-related domain)
SPODE83244_EIv1.0_0000130.1	tr|A0A4Q9MAJ4|A0A4Q9MAJ4_9APHY	***	WD40-repeat-containing domain protein	IPR015943 (WD40/YVTN repeat-like-containing domain), IPR020472 (G-protein beta WD-40 repeat)
SPODE83244_EIv1.0_0000130.2	tr|A0A4Q9NWX6|A0A4Q9NWX6_9APHY	***	WD40-repeat-containing domain protein	IPR015943 (WD40/YVTN repeat-like-containing domain), IPR020472 (G-protein beta WD-40 repeat)
SPODE83244_EIv1.0_0000130.3	tr|A0A4Q9MAJ4|A0A4Q9MAJ4_9APHY	***	WD40-repeat-containing domain protein	IPR015943 (WD40/YVTN repeat-like-containing domain), IPR020472 (G-protein beta WD-40 repeat)
SPODE83244_EIv1.0_0000130.4	tr|A0A4Q9MAJ4|A0A4Q9MAJ4_9APHY	***	WD40-repeat-containing domain protein	IPR015943 (WD40/YVTN repeat-like-containing domain), IPR020472 (G-protein beta WD-40 repeat)
SPODE83244_EIv1.0_0000130.5	tr|A0A4Q9MAJ4|A0A4Q9MAJ4_9APHY	***	WD40-repeat-containing domain protein	IPR015943 (WD40/YVTN repeat-like-containing domain), IPR020472 (G-protein beta WD-40 repeat)
SPODE83244_EIv1.0_0000130.6	tr|A0A4Q9MAJ4|A0A4Q9MAJ4_9APHY	***	WD40-repeat-containing domain protein	IPR015943 (WD40/YVTN repeat-like-containing domain), IPR020472 (G-protein beta WD-40 repeat)
SPODE83244_EIv1.0_0000130.7	tr|A0A4Q9NWX6|A0A4Q9NWX6_9APHY	***	WD40-repeat-containing domain protein	IPR015943 (WD40/YVTN repeat-like-containing domain), IPR020472 (G-protein beta WD-40 repeat)
SPODE83244_EIv1.0_0000130.8	tr|A0A4Q9NWX6|A0A4Q9NWX6_9APHY	***	WD40-repeat-containing domain protein	IPR015943 (WD40/YVTN repeat-like-containing domain), IPR020472 (G-protein beta WD-40 repeat)
SPODE83244_EIv1.0_0000130.9	tr|A0A4Q9NWX6|A0A4Q9NWX6_9APHY	***	WD40-repeat-containing domain protein	IPR015943 (WD40/YVTN repeat-like-containing domain), IPR020472 (G-protein beta WD-40 repeat)
SPODE83244_EIv1.0_0000140.1	tr|A0A4S4KM46|A0A4S4KM46_9APHY	***	DUF6535 domain-containing protein
SPODE83244_EIv1.0_0000140.2	tr|A0A4S4KM46|A0A4S4KM46_9APHY	***	DUF6535 domain-containing protein
SPODE83244_EIv1.0_0000140.3	tr|A0A4S4KM46|A0A4S4KM46_9APHY	***	DUF6535 domain-containing protein
SPODE83244_EIv1.0_0000140.4	tr|A0A4S4KM46|A0A4S4KM46_9APHY	***	DUF6535 domain-containing protein
SPODE83244_EIv1.0_0000150.1	tr|X8JTE1|X8JTE1_9AGAM	***	Methylcrotonoyl-CoA carboxylase subunit alpha	IPR000089 (Biotin/lipoyl attachment), IPR011761 (ATP-grasp fold), IPR011764 (Biotin carboxylation domain), IPR016185 (Pre-ATP-grasp domain)	GO:0000166, GO:0005524, GO:0016874, GO:0046872
SPODE83244_EIv1.0_0000150.2	tr|X8JTE1|X8JTE1_9AGAM	***	Methylcrotonoyl-CoA carboxylase subunit alpha	IPR000089 (Biotin/lipoyl attachment), IPR011761 (ATP-grasp fold), IPR011764 (Biotin carboxylation domain), IPR016185 (Pre-ATP-grasp domain)	GO:0000166, GO:0005524, GO:0016874, GO:0046872
SPODE83244_EIv1.0_0000150.3	tr|X8JTE1|X8JTE1_9AGAM	***	Methylcrotonoyl-CoA carboxylase subunit alpha	IPR000089 (Biotin/lipoyl attachment), IPR011761 (ATP-grasp fold), IPR011764 (Biotin carboxylation domain), IPR016185 (Pre-ATP-grasp domain)	GO:0000166, GO:0005524, GO:0016874, GO:0046872
SPODE83244_EIv1.0_0000160.1	tr|A0A401G4U9|A0A401G4U9_9APHY	***	ISWI chromatin-remodeling complex ATPase ISW2	IPR000330 (SNF2-related, N-terminal domain), IPR001650 (Helicase, C-terminal), IPR009057 (Homeobox domain-like), IPR015194 (ISWI, HAND domain), IPR027417 (P-loop containing nucleoside triphosphate hydrolase), IPR029915 (ISWI family)
SPODE83244_EIv1.0_0000170.1			Unknown protein
SPODE83244_EIv1.0_0000180.1			Unknown protein
SPODE83244_EIv1.0_0000190.1	tr|A0A4Y9YDM9|A0A4Y9YDM9_9AGAM	*-*	MYND-type domain-containing protein
SPODE83244_EIv1.0_0000190.2	tr|A0A4Y9YDM9|A0A4Y9YDM9_9AGAM	*-*	MYND-type domain-containing protein
SPODE83244_EIv1.0_0000190.3	tr|A0A4Y9YDM9|A0A4Y9YDM9_9AGAM	*-*	MYND-type domain-containing protein
SPODE83244_EIv1.0_0000190.4	tr|A0A4Y9YDM9|A0A4Y9YDM9_9AGAM	*-*	MYND-type domain-containing protein
SPODE83244_EIv1.0_0000200.1	tr|A0A8E2AMR7|A0A8E2AMR7_9APHY	***	Tetraspanin Tsp2	IPR018499 (Tetraspanin/Peripherin)
SPODE83244_EIv1.0_0000200.2	tr|A0A8E2AMR7|A0A8E2AMR7_9APHY	***	Tetraspanin Tsp2	IPR018499 (Tetraspanin/Peripherin)
SPODE83244_EIv1.0_0000210.1	tr|A0A4S4MRM4|A0A4S4MRM4_9APHY	***	USP domain-containing protein	IPR025305 (UCH repeated domain), IPR028889 (Ubiquitin specific protease domain)
SPODE83244_EIv1.0_0000210.2	tr|A0A4S4MRM4|A0A4S4MRM4_9APHY	***	USP domain-containing protein	IPR025305 (UCH repeated domain), IPR028889 (Ubiquitin specific protease domain)
SPODE83244_EIv1.0_0000210.3	tr|A0A4S4MRM4|A0A4S4MRM4_9APHY	***	USP domain-containing protein	IPR025305 (UCH repeated domain), IPR028889 (Ubiquitin specific protease domain)
SPODE83244_EIv1.0_0000220.1	tr|A0A068RRK7|A0A068RRK7_9FUNG	***	Abc transporter atpase	IPR019195 (ABC transporter, ATPase, putative)
SPODE83244_EIv1.0_0000220.2	tr|A0A068RRK7|A0A068RRK7_9FUNG	***	Abc transporter atpase	IPR019195 (ABC transporter, ATPase, putative)
SPODE83244_EIv1.0_0000230.1	tr|A0A5K1K2M9|A0A5K1K2M9_9APHY	***	Laccase-2 (Diphenol oxidase 2) (Urishiol oxidase 2))
SPODE83244_EIv1.0_0000230.2	tr|A0A060S2F4|A0A060S2F4_PYCCI	*-*	HET domain-containing protein
SPODE83244_EIv1.0_0000230.3	tr|A0A5K1K2M9|A0A5K1K2M9_9APHY	***	Laccase-2 (Diphenol oxidase 2) (Urishiol oxidase 2))
SPODE83244_EIv1.0_0000240.1	tr|A0A8E2J6I4|A0A8E2J6I4_9APHY	***	Cytochrome P450	IPR001128 (Cytochrome P450)
SPODE83244_EIv1.0_0000240.2	tr|A0A8E2J6I4|A0A8E2J6I4_9APHY	***	Cytochrome P450	IPR001128 (Cytochrome P450)
SPODE83244_EIv1.0_0000250.1	tr|A0A4R0RV02|A0A4R0RV02_9APHY	***	Endo-beta-1,4-glucanase D	IPR000254 (Cellulose-binding domain, fungal), IPR005103 (Glycoside hydrolase, family 61)
SPODE83244_EIv1.0_0000260.1	tr|A0A1X6NEI9|A0A1X6NEI9_9APHY	***	Phosphoglycerate mutase (2,3-diphosphoglycerate-independent)	IPR005995 (Phosphoglycerate mutase, 2,3-bisphosphoglycerate-independent)	GO:0003824, GO:0004619, GO:0005737, GO:0006007, GO:0030145, GO:0046872
SPODE83244_EIv1.0_0000260.2	tr|A0A8H7U1K6|A0A8H7U1K6_9APHY	***	Phosphoglycerate mutase (2,3-diphosphoglycerate-independent)	IPR005995 (Phosphoglycerate mutase, 2,3-bisphosphoglycerate-independent)
SPODE83244_EIv1.0_0000270.1			Unknown protein
SPODE83244_EIv1.0_0000270.2			Unknown protein
SPODE83244_EIv1.0_0000280.1			Unknown protein
SPODE83244_EIv1.0_0000290.1	tr|A0A1B7MZU3|A0A1B7MZU3_9AGAM	***	APH domain-containing protein	IPR011009 (Protein kinase-like domain)
SPODE83244_EIv1.0_0000290.2	tr|A0A1B7MZU3|A0A1B7MZU3_9AGAM	***	APH domain-containing protein	IPR011009 (Protein kinase-like domain)
SPODE83244_EIv1.0_0000290.3	tr|A0A1B7MZU3|A0A1B7MZU3_9AGAM	***	APH domain-containing protein	IPR011009 (Protein kinase-like domain)
SPODE83244_EIv1.0_0000300.1	tr|A0A1B7MZU3|A0A1B7MZU3_9AGAM	***	APH domain-containing protein	IPR011009 (Protein kinase-like domain)
SPODE83244_EIv1.0_0000300.2	tr|A0A1B7MZU3|A0A1B7MZU3_9AGAM	***	APH domain-containing protein	IPR011009 (Protein kinase-like domain)
SPODE83244_EIv1.0_0000300.3	tr|A0A1B7MZU3|A0A1B7MZU3_9AGAM	***	APH domain-containing protein	IPR011009 (Protein kinase-like domain)
SPODE83244_EIv1.0_0000300.4	tr|A0A1B7MZU3|A0A1B7MZU3_9AGAM	***	APH domain-containing protein	IPR011009 (Protein kinase-like domain)
SPODE83244_EIv1.0_0000300.5	tr|A0A1B7MZU3|A0A1B7MZU3_9AGAM	***	APH domain-containing protein	IPR011009 (Protein kinase-like domain)
SPODE83244_EIv1.0_0000300.6	tr|A0A1B7MZU3|A0A1B7MZU3_9AGAM	***	APH domain-containing protein	IPR011009 (Protein kinase-like domain)
SPODE83244_EIv1.0_0000310.1			Unknown protein
SPODE83244_EIv1.0_0000310.2			Unknown protein
SPODE83244_EIv1.0_0000310.3			Unknown protein
SPODE83244_EIv1.0_0000320.1	tr|A0A4S4KIG8|A0A4S4KIG8_9APHY	*-*	Histidine kinase domain-containing protein	IPR027921 (Protein of unknown function DUF4598)
SPODE83244_EIv1.0_0000320.2	tr|A0A4S4KIG8|A0A4S4KIG8_9APHY	*-*	Histidine kinase domain-containing protein	IPR027921 (Protein of unknown function DUF4598)
SPODE83244_EIv1.0_0000330.1	tr|M2R0Y0|M2R0Y0_CERS8	***	Histidine kinase	IPR003594 (Histidine kinase-like ATPase, C-terminal domain), IPR003661 (Signal transduction histidine kinase, dimerisation/phosphoacceptor domain), IPR004358 (Signal transduction histidine kinase-related protein, C-terminal), IPR005330 (MHYT domain), IPR005467 (Histidine kinase domain), IPR011006 (CheY-like superfamily)	GO:0000155, GO:0000160, GO:0007165, GO:0016020, GO:0016021, GO:0016301, GO:0016310, GO:0016772, GO:0023014
SPODE83244_EIv1.0_0000330.2	tr|M2R0Y0|M2R0Y0_CERS8	***	Histidine kinase	IPR003594 (Histidine kinase-like ATPase, C-terminal domain), IPR003661 (Signal transduction histidine kinase, dimerisation/phosphoacceptor domain), IPR004358 (Signal transduction histidine kinase-related protein, C-terminal), IPR005330 (MHYT domain), IPR005467 (Histidine kinase domain), IPR011006 (CheY-like superfamily)	GO:0000155, GO:0000160, GO:0007165, GO:0016020, GO:0016021, GO:0016301, GO:0016310, GO:0016772, GO:0023014
SPODE83244_EIv1.0_0000330.3	tr|M2R0Y0|M2R0Y0_CERS8	***	Histidine kinase	IPR003594 (Histidine kinase-like ATPase, C-terminal domain), IPR003661 (Signal transduction histidine kinase, dimerisation/phosphoacceptor domain), IPR004358 (Signal transduction histidine kinase-related protein, C-terminal), IPR005330 (MHYT domain), IPR005467 (Histidine kinase domain), IPR011006 (CheY-like superfamily)	GO:0000155, GO:0000160, GO:0007165, GO:0016020, GO:0016021, GO:0016301, GO:0016310, GO:0016772, GO:0023014
SPODE83244_EIv1.0_0000330.4	tr|M2R0Y0|M2R0Y0_CERS8	***	Histidine kinase	IPR003594 (Histidine kinase-like ATPase, C-terminal domain), IPR003661 (Signal transduction histidine kinase, dimerisation/phosphoacceptor domain), IPR004358 (Signal transduction histidine kinase-related protein, C-terminal), IPR005330 (MHYT domain), IPR005467 (Histidine kinase domain), IPR011006 (CheY-like superfamily)	GO:0000155, GO:0000160, GO:0007165, GO:0016020, GO:0016021, GO:0016301, GO:0016310, GO:0016772, GO:0023014
SPODE83244_EIv1.0_0000340.1	tr|A0A4Q9N9B8|A0A4Q9N9B8_9APHY	***	AhpC/TSA antioxidant enzyme-domain-containing protein	IPR012336 (Thioredoxin-like fold), IPR032801 (Peroxiredoxin-like FAM213/AAED1)
SPODE83244_EIv1.0_0000350.1	tr|A0A4R0RWY6|A0A4R0RWY6_9APHY	***	DUF6534 domain-containing protein
SPODE83244_EIv1.0_0000350.2	tr|A0A4R0RWY6|A0A4R0RWY6_9APHY	***	DUF6534 domain-containing protein
SPODE83244_EIv1.0_0000350.3	tr|A0A4R0RWY6|A0A4R0RWY6_9APHY	***	DUF6534 domain-containing protein
SPODE83244_EIv1.0_0000360.1	tr|A0A4R0RS47|A0A4R0RS47_9APHY	***	Exocyst complex component EXO84	IPR011993 (PH domain-like), IPR016159 (Cullin repeat-like-containing domain), IPR033961 (Exocyst complex component Exo84)
SPODE83244_EIv1.0_0000360.2	tr|A0A4R0RS47|A0A4R0RS47_9APHY	***	Exocyst complex component EXO84	IPR011993 (PH domain-like), IPR016159 (Cullin repeat-like-containing domain), IPR033961 (Exocyst complex component Exo84)
SPODE83244_EIv1.0_0000360.3	tr|A0A4R0RS47|A0A4R0RS47_9APHY	***	Exocyst complex component EXO84	IPR011993 (PH domain-like), IPR016159 (Cullin repeat-like-containing domain), IPR033961 (Exocyst complex component Exo84)
SPODE83244_EIv1.0_0000370.1	tr|A0A371DH89|A0A371DH89_9APHY	***	DUF803-domain-containing protein	IPR008521 (Magnesium transporter NIPA)	GO:0015095, GO:0015693, GO:0016021, GO:1903830
SPODE83244_EIv1.0_0000370.2	tr|A0A371DH89|A0A371DH89_9APHY	***	DUF803-domain-containing protein	IPR008521 (Magnesium transporter NIPA)	GO:0015095, GO:0015693, GO:0016021, GO:1903830
SPODE83244_EIv1.0_0000370.3	tr|A0A371DH89|A0A371DH89_9APHY	***	DUF803-domain-containing protein	IPR008521 (Magnesium transporter NIPA)	GO:0015095, GO:0015693, GO:0016021, GO:1903830
SPODE83244_EIv1.0_0000370.4	tr|A0A371DH89|A0A371DH89_9APHY	***	DUF803-domain-containing protein	IPR008521 (Magnesium transporter NIPA)	GO:0015095, GO:0015693, GO:0016021, GO:1903830
SPODE83244_EIv1.0_0000370.5	tr|A0A371DH89|A0A371DH89_9APHY	***	DUF803-domain-containing protein	IPR008521 (Magnesium transporter NIPA)	GO:0015095, GO:0015693, GO:0016021, GO:1903830
SPODE83244_EIv1.0_0000370.6	tr|A0A371DH89|A0A371DH89_9APHY	***	DUF803-domain-containing protein	IPR008521 (Magnesium transporter NIPA)	GO:0015095, GO:0015693, GO:0016021, GO:1903830
SPODE83244_EIv1.0_0000370.7	tr|A0A5C3PHU2|A0A5C3PHU2_9APHY	***	DUF803-domain-containing protein	IPR008521 (Magnesium transporter NIPA)
SPODE83244_EIv1.0_0000370.8	tr|A0A371DH89|A0A371DH89_9APHY	***	DUF803-domain-containing protein	IPR008521 (Magnesium transporter NIPA)	GO:0015095, GO:0015693, GO:0016021, GO:1903830
SPODE83244_EIv1.0_0000380.1	tr|A0A4R0RG80|A0A4R0RG80_9APHY	***	DNA (cytosine-5-)-methyltransferase	IPR001025 (Bromo adjacent homology (BAH) domain), IPR001525 (C-5 cytosine methyltransferase), IPR029063 (S-adenosyl-L-methionine-dependent methyltransferase)
SPODE83244_EIv1.0_0000380.2	tr|A0A4R0RG80|A0A4R0RG80_9APHY	***	DNA (cytosine-5-)-methyltransferase	IPR001025 (Bromo adjacent homology (BAH) domain), IPR001525 (C-5 cytosine methyltransferase), IPR029063 (S-adenosyl-L-methionine-dependent methyltransferase)
SPODE83244_EIv1.0_0000380.3	tr|A0A4R0RG80|A0A4R0RG80_9APHY	***	DNA (cytosine-5-)-methyltransferase	IPR001025 (Bromo adjacent homology (BAH) domain), IPR001525 (C-5 cytosine methyltransferase), IPR029063 (S-adenosyl-L-methionine-dependent methyltransferase)
SPODE83244_EIv1.0_0000380.4	tr|A0A4R0RG80|A0A4R0RG80_9APHY	***	DNA (cytosine-5-)-methyltransferase	IPR001025 (Bromo adjacent homology (BAH) domain), IPR001525 (C-5 cytosine methyltransferase), IPR029063 (S-adenosyl-L-methionine-dependent methyltransferase)
SPODE83244_EIv1.0_0000380.5	tr|A0A4R0RG80|A0A4R0RG80_9APHY	***	DNA (cytosine-5-)-methyltransferase	IPR001025 (Bromo adjacent homology (BAH) domain), IPR001525 (C-5 cytosine methyltransferase), IPR029063 (S-adenosyl-L-methionine-dependent methyltransferase)
SPODE83244_EIv1.0_0000380.6	tr|A0A4R0RG80|A0A4R0RG80_9APHY	***	DNA (cytosine-5-)-methyltransferase	IPR001025 (Bromo adjacent homology (BAH) domain), IPR001525 (C-5 cytosine methyltransferase), IPR029063 (S-adenosyl-L-methionine-dependent methyltransferase)
SPODE83244_EIv1.0_0000380.7	tr|A0A4R0RG80|A0A4R0RG80_9APHY	***	DNA (cytosine-5-)-methyltransferase	IPR001025 (Bromo adjacent homology (BAH) domain), IPR001525 (C-5 cytosine methyltransferase), IPR029063 (S-adenosyl-L-methionine-dependent methyltransferase)
SPODE83244_EIv1.0_0000380.8	tr|A0A4R0RG80|A0A4R0RG80_9APHY	***	DNA (cytosine-5-)-methyltransferase	IPR001025 (Bromo adjacent homology (BAH) domain), IPR022702 (DNA (cytosine-5)-methyltransferase 1, replication foci domain), IPR029063 (S-adenosyl-L-methionine-dependent methyltransferase)
SPODE83244_EIv1.0_0000390.1	tr|A0A2G8S2M8|A0A2G8S2M8_9APHY	***	Mitogen-activated protein kinase	IPR008352 (Mitogen-activated protein (MAP) kinase, p38), IPR011009 (Protein kinase-like domain)	GO:0000166, GO:0004672, GO:0004674, GO:0004707, GO:0005524, GO:0006468, GO:0016301, GO:0016310, GO:0016740, GO:0051403
SPODE83244_EIv1.0_0000390.2	tr|A0A5C2RTB4|A0A5C2RTB4_9APHY	***	Mitogen-activated protein kinase	IPR008352 (Mitogen-activated protein (MAP) kinase, p38), IPR011009 (Protein kinase-like domain)
SPODE83244_EIv1.0_0000400.1	tr|A0A4S4KUB2|A0A4S4KUB2_9APHY	***	NADH-cytochrome b5 reductase	IPR001433 (Oxidoreductase FAD/NAD(P)-binding), IPR001834 (NADH:cytochrome b5 reductase (CBR)), IPR017938 (Riboflavin synthase-like beta-barrel)
SPODE83244_EIv1.0_0000400.2	tr|A0A4S4KUB2|A0A4S4KUB2_9APHY	***	NADH-cytochrome b5 reductase	IPR001433 (Oxidoreductase FAD/NAD(P)-binding), IPR001834 (NADH:cytochrome b5 reductase (CBR)), IPR017938 (Riboflavin synthase-like beta-barrel)
SPODE83244_EIv1.0_0000410.1	tr|A0A4R0RWY6|A0A4R0RWY6_9APHY	***	DUF6534 domain-containing protein
SPODE83244_EIv1.0_0000410.2	tr|A0A4R0RWY6|A0A4R0RWY6_9APHY	***	DUF6534 domain-containing protein
SPODE83244_EIv1.0_0000410.3	tr|A0A4R0RWY6|A0A4R0RWY6_9APHY	***	DUF6534 domain-containing protein
SPODE83244_EIv1.0_0000410.4	tr|A0A4R0RWY6|A0A4R0RWY6_9APHY	***	DUF6534 domain-containing protein
SPODE83244_EIv1.0_0000410.5	tr|A0A4R0RWY6|A0A4R0RWY6_9APHY	***	DUF6534 domain-containing protein
SPODE83244_EIv1.0_0000410.6	tr|A0A4R0RWY6|A0A4R0RWY6_9APHY	***	DUF6534 domain-containing protein
SPODE83244_EIv1.0_0000420.1	tr|A0A165C141|A0A165C141_9APHY	*-*	DUF6534 domain-containing protein		GO:0016020, GO:0016021
SPODE83244_EIv1.0_0000420.2	tr|A0A165C141|A0A165C141_9APHY	*-*	DUF6534 domain-containing protein		GO:0016020, GO:0016021
SPODE83244_EIv1.0_0000430.1	tr|A0A4R0RFT8|A0A4R0RFT8_9APHY	***	MYND-type domain-containing protein	IPR002893 (Zinc finger, MYND-type)
SPODE83244_EIv1.0_0000430.2	tr|A0A4R0RFT8|A0A4R0RFT8_9APHY	***	MYND-type domain-containing protein
SPODE83244_EIv1.0_0000440.1	tr|A0A166J3U0|A0A166J3U0_9AGAM	***	MYND-type domain-containing protein	IPR002893 (Zinc finger, MYND-type)	GO:0046872
SPODE83244_EIv1.0_0000440.2	tr|A0A166J3U0|A0A166J3U0_9AGAM	***	MYND-type domain-containing protein	IPR002893 (Zinc finger, MYND-type)	GO:0046872
SPODE83244_EIv1.0_0000450.1	tr|A0A8E2AWM2|A0A8E2AWM2_9APHY	***	MOSC domain-containing protein	IPR005302 (Molybdenum cofactor sulfurase, C-terminal), IPR005303 (MOSC, N-terminal beta barrel)
SPODE83244_EIv1.0_0000450.2	tr|A0A8E2AWM2|A0A8E2AWM2_9APHY	***	MOSC domain-containing protein	IPR005302 (Molybdenum cofactor sulfurase, C-terminal), IPR005303 (MOSC, N-terminal beta barrel)
SPODE83244_EIv1.0_0000460.1	tr|K5XFM0|K5XFM0_PHACS	***	DUF6533 domain-containing protein		GO:0016020, GO:0016021
SPODE83244_EIv1.0_0000470.1	tr|A0A1Y2IJ69|A0A1Y2IJ69_PYCCO	***	p-loop containing nucleoside triphosphate hydrolase protein	IPR003439 (ABC transporter-like), IPR026082 (ABC transporter A, ABCA), IPR027417 (P-loop containing nucleoside triphosphate hydrolase)	GO:0000166, GO:0005524, GO:0016020, GO:0016021, GO:0016787, GO:0016887, GO:0042626, GO:0055085
SPODE83244_EIv1.0_0000470.2	tr|A0A1Y2IJ69|A0A1Y2IJ69_PYCCO	***	p-loop containing nucleoside triphosphate hydrolase protein	IPR003439 (ABC transporter-like), IPR026082 (ABC transporter A, ABCA), IPR027417 (P-loop containing nucleoside triphosphate hydrolase)	GO:0000166, GO:0005524, GO:0016020, GO:0016021, GO:0016787, GO:0016887, GO:0042626, GO:0055085
SPODE83244_EIv1.0_0000470.3	tr|A0A1Y2IJ69|A0A1Y2IJ69_PYCCO	***	p-loop containing nucleoside triphosphate hydrolase protein	IPR003439 (ABC transporter-like), IPR026082 (ABC transporter A, ABCA), IPR027417 (P-loop containing nucleoside triphosphate hydrolase)	GO:0000166, GO:0005524, GO:0016020, GO:0016021, GO:0016787, GO:0016887, GO:0042626, GO:0055085
SPODE83244_EIv1.0_0000470.4	tr|A0A1Y2IJ69|A0A1Y2IJ69_PYCCO	***	p-loop containing nucleoside triphosphate hydrolase protein	IPR003439 (ABC transporter-like), IPR026082 (ABC transporter A, ABCA), IPR027417 (P-loop containing nucleoside triphosphate hydrolase)	GO:0000166, GO:0005524, GO:0016020, GO:0016021, GO:0016787, GO:0016887, GO:0042626, GO:0055085
SPODE83244_EIv1.0_0000470.5	tr|A0A1Y2IJ69|A0A1Y2IJ69_PYCCO	***	p-loop containing nucleoside triphosphate hydrolase protein	IPR003439 (ABC transporter-like), IPR026082 (ABC transporter A, ABCA), IPR027417 (P-loop containing nucleoside triphosphate hydrolase)	GO:0000166, GO:0005524, GO:0016020, GO:0016021, GO:0016787, GO:0016887, GO:0042626, GO:0055085
SPODE83244_EIv1.0_0000480.1	tr|A0A4S8MJY2|A0A4S8MJY2_DENBC	*-*	ATP dependent DNA ligase
SPODE83244_EIv1.0_0000490.1	tr|A0A371DDC4|A0A371DDC4_9APHY	*-*	ATP dependent DNA ligase		GO:0004725, GO:0006470, GO:0016311, GO:0016787, GO:0016791, GO:0016874, GO:0035335
SPODE83244_EIv1.0_0000500.1	tr|F8QDQ7|F8QDQ7_SERL3	***	Adenosine kinase	IPR001805 (Adenosine kinase), IPR029056 (Ribokinase-like)	GO:0004001, GO:0006144, GO:0006166, GO:0006167, GO:0016773
SPODE83244_EIv1.0_0000500.2	tr|F8QDQ7|F8QDQ7_SERL3	***	Adenosine kinase	IPR001805 (Adenosine kinase), IPR029056 (Ribokinase-like)	GO:0004001, GO:0006144, GO:0006166, GO:0006167, GO:0016773
SPODE83244_EIv1.0_0000510.1	tr|A0A1J8Q8A1|A0A1J8Q8A1_9AGAM	*-*	C2H2-type domain-containing protein		GO:0003676
SPODE83244_EIv1.0_0000520.1			Unknown protein
SPODE83244_EIv1.0_0000520.2			Unknown protein
SPODE83244_EIv1.0_0000520.3			Unknown protein
SPODE83244_EIv1.0_0000530.1	tr|A0A165TFH6|A0A165TFH6_9APHY	***	F-box domain-containing protein	IPR001810 (F-box domain), IPR032675 (Leucine-rich repeat domain, L domain-like)
SPODE83244_EIv1.0_0000530.2	tr|A0A165TFH6|A0A165TFH6_9APHY	***	F-box domain-containing protein	IPR001810 (F-box domain), IPR032675 (Leucine-rich repeat domain, L domain-like)
SPODE83244_EIv1.0_0000540.1	tr|A0A2R6RID9|A0A2R6RID9_9APHY	***	DASH complex subunit ASK1	IPR013964 (DASH complex subunit Ask1)	GO:0008608, GO:0042729, GO:0072686
SPODE83244_EIv1.0_0000540.2	tr|A0A2R6RID9|A0A2R6RID9_9APHY	***	DASH complex subunit ASK1	IPR013964 (DASH complex subunit Ask1)	GO:0008608, GO:0042729, GO:0072686
SPODE83244_EIv1.0_0000540.3	tr|A0A2R6RID9|A0A2R6RID9_9APHY	***	DASH complex subunit ASK1	IPR013964 (DASH complex subunit Ask1)	GO:0008608, GO:0042729, GO:0072686
SPODE83244_EIv1.0_0000550.1			Unknown protein
SPODE83244_EIv1.0_0000560.1	tr|A0A1C7LW79|A0A1C7LW79_GRIFR	***	DNA repair protein SWI5	IPR010760 (DNA repair protein, Swi5)
SPODE83244_EIv1.0_0000570.1	tr|J4G0M8|J4G0M8_9APHY	***	CAP-Gly domain-containing protein	IPR000938 (CAP Gly-rich domain), IPR022157 (Dynein associated protein)
SPODE83244_EIv1.0_0000570.2	tr|J4G0M8|J4G0M8_9APHY	***	CAP-Gly domain-containing protein	IPR000938 (CAP Gly-rich domain), IPR022157 (Dynein associated protein)
SPODE83244_EIv1.0_0000570.3	tr|J4G0M8|J4G0M8_9APHY	***	CAP-Gly domain-containing protein	IPR000938 (CAP Gly-rich domain), IPR022157 (Dynein associated protein)
SPODE83244_EIv1.0_0000570.4	tr|J4G0M8|J4G0M8_9APHY	***	CAP-Gly domain-containing protein	IPR000938 (CAP Gly-rich domain), IPR022157 (Dynein associated protein)
SPODE83244_EIv1.0_0000570.5	tr|J4G0M8|J4G0M8_9APHY	***	CAP-Gly domain-containing protein	IPR000938 (CAP Gly-rich domain), IPR022157 (Dynein associated protein)
SPODE83244_EIv1.0_0000570.6	tr|A0A4R0RCL4|A0A4R0RCL4_9APHY	***	CAP-Gly domain-containing protein	IPR000938 (CAP Gly-rich domain), IPR022157 (Dynein associated protein)
SPODE83244_EIv1.0_0000570.7	tr|A0A4R0RCL4|A0A4R0RCL4_9APHY	***	CAP-Gly domain-containing protein	IPR022157 (Dynein associated protein)
SPODE83244_EIv1.0_0000580.1	tr|A0A8E2AZ21|A0A8E2AZ21_9APHY	***	Raptor_N domain-containing protein	IPR004083 (Regulatory associated protein of TOR), IPR029347 (Raptor, N-terminal CASPase-like domain)
SPODE83244_EIv1.0_0000580.2	tr|A0A8E2AZ21|A0A8E2AZ21_9APHY	***	Raptor_N domain-containing protein	IPR004083 (Regulatory associated protein of TOR), IPR029347 (Raptor, N-terminal CASPase-like domain)
SPODE83244_EIv1.0_0000590.1	tr|A0A4Y7QCL8|A0A4Y7QCL8_9AGAM	***	MFS general substrate transporter	IPR011701 (Major facilitator superfamily), IPR020846 (Major facilitator superfamily domain)
SPODE83244_EIv1.0_0000590.2	tr|A0A4Y7QCL8|A0A4Y7QCL8_9AGAM	***	MFS general substrate transporter	IPR011701 (Major facilitator superfamily), IPR020846 (Major facilitator superfamily domain)
SPODE83244_EIv1.0_0000590.3	tr|A0A5C3PAS2|A0A5C3PAS2_9APHY	*-*	MFS general substrate transporter	IPR011701 (Major facilitator superfamily), IPR020846 (Major facilitator superfamily domain)
SPODE83244_EIv1.0_0000590.4	tr|A0A4Y7QCL8|A0A4Y7QCL8_9AGAM	***	MFS general substrate transporter	IPR011701 (Major facilitator superfamily), IPR020846 (Major facilitator superfamily domain)
SPODE83244_EIv1.0_0000600.1	tr|A0A8H7DF84|A0A8H7DF84_9AGAR	*-*	Non-specific serine/threonine protein kinase	IPR011009 (Protein kinase-like domain)
SPODE83244_EIv1.0_0000610.1	sp|Q1E2F4|DUS3_COCIM	*-*	tRNA-dihydrouridine(47) synthase [NAD(P)(+)]	IPR001269 (tRNA-dihydrouridine synthase), IPR013785 (Aldolase-type TIM barrel)	GO:0002943, GO:0003824, GO:0005634, GO:0005737, GO:0008033, GO:0016491, GO:0017150, GO:0046872, GO:0050660, GO:0055114, GO:0102265
SPODE83244_EIv1.0_0000610.2	sp|Q1E2F4|DUS3_COCIM	*-*	tRNA-dihydrouridine(47) synthase [NAD(P)(+)]	IPR001269 (tRNA-dihydrouridine synthase), IPR013785 (Aldolase-type TIM barrel)	GO:0002943, GO:0003824, GO:0005634, GO:0005737, GO:0008033, GO:0016491, GO:0017150, GO:0046872, GO:0050660, GO:0055114, GO:0102265
SPODE83244_EIv1.0_0000620.1	tr|A0A286UII6|A0A286UII6_9AGAM	***	Glycoside hydrolase family 43		GO:0016787
SPODE83244_EIv1.0_0000620.2	tr|A0A286UII6|A0A286UII6_9AGAM	***	Glycoside hydrolase family 43		GO:0016787
SPODE83244_EIv1.0_0000630.1	tr|A0A4R0RS41|A0A4R0RS41_9APHY	***	MFS domain-containing protein	IPR005828 (Major facilitator, sugar transporter-like), IPR020846 (Major facilitator superfamily domain)
SPODE83244_EIv1.0_0000630.2	tr|A0A4R0RS41|A0A4R0RS41_9APHY	***	MFS domain-containing protein	IPR005828 (Major facilitator, sugar transporter-like), IPR020846 (Major facilitator superfamily domain)
SPODE83244_EIv1.0_0000630.3	tr|A0A4R0RS41|A0A4R0RS41_9APHY	***	MFS domain-containing protein	IPR005828 (Major facilitator, sugar transporter-like), IPR020846 (Major facilitator superfamily domain)
SPODE83244_EIv1.0_0000640.1			Unknown protein
SPODE83244_EIv1.0_0000640.2			Unknown protein
SPODE83244_EIv1.0_0000640.3			Unknown protein
SPODE83244_EIv1.0_0000650.1	tr|A0A2R6Q5F1|A0A2R6Q5F1_9APHY	***	Conserved oligomeric Golgi complex subunit 8	IPR007255 (Conserved oligomeric Golgi complex subunit 8), IPR016159 (Cullin repeat-like-containing domain)	GO:0017119
SPODE83244_EIv1.0_0000650.2	tr|A0A2R6Q5F1|A0A2R6Q5F1_9APHY	***	Conserved oligomeric Golgi complex subunit 8	IPR007255 (Conserved oligomeric Golgi complex subunit 8), IPR016159 (Cullin repeat-like-containing domain)	GO:0017119
SPODE83244_EIv1.0_0000650.3	tr|A0A2R6Q5F1|A0A2R6Q5F1_9APHY	***	Conserved oligomeric Golgi complex subunit 8	IPR007255 (Conserved oligomeric Golgi complex subunit 8), IPR016159 (Cullin repeat-like-containing domain)	GO:0017119
SPODE83244_EIv1.0_0000650.4	tr|A0A2R6Q5F1|A0A2R6Q5F1_9APHY	***	Conserved oligomeric Golgi complex subunit 8	IPR007255 (Conserved oligomeric Golgi complex subunit 8), IPR016159 (Cullin repeat-like-containing domain)	GO:0017119
SPODE83244_EIv1.0_0000650.5	tr|A0A2R6Q5F1|A0A2R6Q5F1_9APHY	***	Conserved oligomeric Golgi complex subunit 8	IPR007255 (Conserved oligomeric Golgi complex subunit 8), IPR016159 (Cullin repeat-like-containing domain)	GO:0017119
SPODE83244_EIv1.0_0000650.6	tr|A0A2R6Q5F1|A0A2R6Q5F1_9APHY	***	Conserved oligomeric Golgi complex subunit 8	IPR007255 (Conserved oligomeric Golgi complex subunit 8), IPR016159 (Cullin repeat-like-containing domain)	GO:0017119
SPODE83244_EIv1.0_0000650.7	tr|A0A2R6Q5F1|A0A2R6Q5F1_9APHY	***	Conserved oligomeric Golgi complex subunit 8	IPR007255 (Conserved oligomeric Golgi complex subunit 8), IPR016159 (Cullin repeat-like-containing domain)	GO:0017119
SPODE83244_EIv1.0_0000660.1	tr|A0A4S4MUK0|A0A4S4MUK0_9APHY	*-*	Non-specific serine/threonine protein kinase	IPR011009 (Protein kinase-like domain)
SPODE83244_EIv1.0_0000670.1	tr|A0A4S4MUK0|A0A4S4MUK0_9APHY	*-*	Non-specific serine/threonine protein kinase	IPR011009 (Protein kinase-like domain)
SPODE83244_EIv1.0_0000680.1	tr|A0A4S4M8Y6|A0A4S4M8Y6_9APHY	***	Non-specific serine/threonine protein kinase	IPR011009 (Protein kinase-like domain)
SPODE83244_EIv1.0_0000680.2	tr|V2Y0V7|V2Y0V7_MONRO	*-*	Non-specific serine/threonine protein kinase	IPR011009 (Protein kinase-like domain)	GO:0004672, GO:0005524, GO:0006468, GO:0016301, GO:0016310
SPODE83244_EIv1.0_0000680.3	tr|V2Y0V7|V2Y0V7_MONRO	*-*	Non-specific serine/threonine protein kinase	IPR011009 (Protein kinase-like domain)	GO:0004672, GO:0005524, GO:0006468, GO:0016301, GO:0016310
SPODE83244_EIv1.0_0000690.1	tr|A0A8H6Z4H3|A0A8H6Z4H3_9AGAR	*-*	Non-specific serine/threonine protein kinase
SPODE83244_EIv1.0_0000700.1	tr|A0A8H6WDK2|A0A8H6WDK2_9AGAR	*-*	Non-specific serine/threonine protein kinase	IPR011009 (Protein kinase-like domain)
SPODE83244_EIv1.0_0000700.2	tr|A0A146HBU9|A0A146HBU9_9AGAR	*-*	Non-specific serine/threonine protein kinase	IPR011009 (Protein kinase-like domain)	GO:0004672, GO:0005524, GO:0006468, GO:0035556, GO:0046872
SPODE83244_EIv1.0_0000710.1			Unknown protein
SPODE83244_EIv1.0_0000720.1	tr|V2X8S1|V2X8S1_MONRO	*-*	Non-specific serine/threonine protein kinase	IPR011009 (Protein kinase-like domain)	GO:0004672, GO:0005524, GO:0006468
SPODE83244_EIv1.0_0000730.1	tr|A0A4S4KCJ6|A0A4S4KCJ6_9APHY	*-*	C2H2-type domain-containing protein	IPR004242 (Transposon, En/Spm-like), IPR025452 (Domain of unknown function DUF4218)
SPODE83244_EIv1.0_0000730.2	tr|A0A4S4KCJ6|A0A4S4KCJ6_9APHY	*-*	C2H2-type domain-containing protein	IPR004242 (Transposon, En/Spm-like), IPR025452 (Domain of unknown function DUF4218)
SPODE83244_EIv1.0_0000740.1			Unknown protein
SPODE83244_EIv1.0_0000750.1	tr|A0A1Y2IVX6|A0A1Y2IVX6_PYCCO	***	GON domain-containing protein		GO:0004222, GO:0006508, GO:0008270
SPODE83244_EIv1.0_0000750.2	tr|A0A1Y2IVX6|A0A1Y2IVX6_PYCCO	***	GON domain-containing protein		GO:0004222, GO:0006508, GO:0008270
SPODE83244_EIv1.0_0000750.3	tr|A0A5K1K2T0|A0A5K1K2T0_9APHY	*-*	NADPH oxidase regulator
SPODE83244_EIv1.0_0000750.4	tr|A0A1Y2IVX6|A0A1Y2IVX6_PYCCO	***	GON domain-containing protein		GO:0004222, GO:0006508, GO:0008270
SPODE83244_EIv1.0_0000750.5	tr|A0A1Y2IVX6|A0A1Y2IVX6_PYCCO	***	GON domain-containing protein		GO:0004222, GO:0006508, GO:0008270
SPODE83244_EIv1.0_0000750.6	tr|A0A5K1K2T0|A0A5K1K2T0_9APHY	*-*	NADPH oxidase regulator
SPODE83244_EIv1.0_0000750.7	tr|A0A1Y2IVX6|A0A1Y2IVX6_PYCCO	***	GON domain-containing protein		GO:0004222, GO:0006508, GO:0008270
SPODE83244_EIv1.0_0000750.8	tr|A0A1Y2IVX6|A0A1Y2IVX6_PYCCO	***	GON domain-containing protein		GO:0004222, GO:0006508, GO:0008270
SPODE83244_EIv1.0_0000760.1			Unknown protein
SPODE83244_EIv1.0_0000770.1			Unknown protein
SPODE83244_EIv1.0_0000780.1			Unknown protein
SPODE83244_EIv1.0_0000790.1	tr|A0A165T312|A0A165T312_9APHY	***	G-protein alpha subunit	IPR001019 (Guanine nucleotide binding protein (G-protein), alpha subunit), IPR027417 (P-loop containing nucleoside triphosphate hydrolase)	GO:0000166, GO:0003924, GO:0005525, GO:0007165, GO:0007186, GO:0019001, GO:0031683
SPODE83244_EIv1.0_0000790.2	tr|A0A165T312|A0A165T312_9APHY	***	G-protein alpha subunit	IPR001019 (Guanine nucleotide binding protein (G-protein), alpha subunit), IPR027417 (P-loop containing nucleoside triphosphate hydrolase)	GO:0000166, GO:0003924, GO:0005525, GO:0007165, GO:0007186, GO:0019001, GO:0031683
SPODE83244_EIv1.0_0000790.3	tr|A0A165T312|A0A165T312_9APHY	***	G-protein alpha subunit	IPR001019 (Guanine nucleotide binding protein (G-protein), alpha subunit), IPR027417 (P-loop containing nucleoside triphosphate hydrolase)	GO:0000166, GO:0003924, GO:0005525, GO:0007165, GO:0007186, GO:0019001, GO:0031683
SPODE83244_EIv1.0_0000790.4	tr|A0A165T312|A0A165T312_9APHY	***	G-protein alpha subunit	IPR001019 (Guanine nucleotide binding protein (G-protein), alpha subunit), IPR027417 (P-loop containing nucleoside triphosphate hydrolase)	GO:0000166, GO:0003924, GO:0005525, GO:0007165, GO:0007186, GO:0019001, GO:0031683
SPODE83244_EIv1.0_0000790.5	tr|A0A165T312|A0A165T312_9APHY	***	G-protein alpha subunit	IPR001019 (Guanine nucleotide binding protein (G-protein), alpha subunit), IPR027417 (P-loop containing nucleoside triphosphate hydrolase)	GO:0000166, GO:0003924, GO:0005525, GO:0007165, GO:0007186, GO:0019001, GO:0031683
SPODE83244_EIv1.0_0000800.1	tr|V2YP12|V2YP12_MONRO	***	Endoribonuclease l-psp	IPR006175 (YjgF/YER057c/UK114 family), IPR013813 (Endoribonuclease L-PSP/chorismate mutase-like)
SPODE83244_EIv1.0_0000810.1	tr|A0A4S4N2D8|A0A4S4N2D8_9APHY	***	Proteasome subunit alpha type	IPR000426 (Proteasome alpha-subunit, N-terminal domain), IPR001353 (Proteasome, subunit alpha/beta), IPR029055 (Nucleophile aminohydrolases, N-terminal)
SPODE83244_EIv1.0_0000820.1	tr|A0A165C5F6|A0A165C5F6_9APHY	***	Inositol-1-monophosphatase	IPR000760 (Inositol monophosphatase-like)	GO:0006021, GO:0008934, GO:0016787, GO:0046854, GO:0046855, GO:0046872, GO:0052832, GO:0052833, GO:0052834
SPODE83244_EIv1.0_0000830.1	tr|A0A2S7QNG9|A0A2S7QNG9_9HELO	***	Concanavalin a-like lectins glucanase protein		GO:0016020, GO:0016021, GO:0030246
SPODE83244_EIv1.0_0000840.1	tr|A0A2R6Q5D5|A0A2R6Q5D5_9APHY	***	Non-specific serine/threonine protein kinase	IPR011009 (Protein kinase-like domain)	GO:0004672, GO:0005524, GO:0006468
SPODE83244_EIv1.0_0000850.1	tr|A0A4S4MUK0|A0A4S4MUK0_9APHY	*-*	Non-specific serine/threonine protein kinase	IPR011009 (Protein kinase-like domain)
SPODE83244_EIv1.0_0000850.2	tr|A0A8H6Y5L8|A0A8H6Y5L8_9AGAR	*-*	Kinase-like protein	IPR011009 (Protein kinase-like domain)
SPODE83244_EIv1.0_0000860.1	tr|A0A4S4MUK0|A0A4S4MUK0_9APHY	*-*	Non-specific serine/threonine protein kinase	IPR011009 (Protein kinase-like domain)
SPODE83244_EIv1.0_0000860.2	tr|A0A4S4MUK0|A0A4S4MUK0_9APHY	*-*	Non-specific serine/threonine protein kinase	IPR011009 (Protein kinase-like domain)
SPODE83244_EIv1.0_0000860.3	tr|A0A4S4MUK0|A0A4S4MUK0_9APHY	*-*	Non-specific serine/threonine protein kinase	IPR011009 (Protein kinase-like domain)
SPODE83244_EIv1.0_0000860.4	tr|A0A4S4MUK0|A0A4S4MUK0_9APHY	*-*	Non-specific serine/threonine protein kinase	IPR011009 (Protein kinase-like domain)
SPODE83244_EIv1.0_0000860.5	tr|A0A4S4MUK0|A0A4S4MUK0_9APHY	*-*	Non-specific serine/threonine protein kinase	IPR011009 (Protein kinase-like domain)
SPODE83244_EIv1.0_0000860.6	tr|A0A4S4MUK0|A0A4S4MUK0_9APHY	*-*	Non-specific serine/threonine protein kinase	IPR011009 (Protein kinase-like domain)
SPODE83244_EIv1.0_0000860.7	tr|A0A4S4MUK0|A0A4S4MUK0_9APHY	*-*	Non-specific serine/threonine protein kinase	IPR011009 (Protein kinase-like domain)
SPODE83244_EIv1.0_0000860.8	tr|A0A4S4MUK0|A0A4S4MUK0_9APHY	*-*	Non-specific serine/threonine protein kinase	IPR011009 (Protein kinase-like domain)
SPODE83244_EIv1.0_0000860.9	tr|A0A4S4MUK0|A0A4S4MUK0_9APHY	*-*	Non-specific serine/threonine protein kinase	IPR011009 (Protein kinase-like domain)
SPODE83244_EIv1.0_0000860.10	tr|A0A4S4MUK0|A0A4S4MUK0_9APHY	*-*	Non-specific serine/threonine protein kinase	IPR011009 (Protein kinase-like domain)
SPODE83244_EIv1.0_0000860.11	tr|A0A4S4MUK0|A0A4S4MUK0_9APHY	*-*	Non-specific serine/threonine protein kinase	IPR011009 (Protein kinase-like domain)
SPODE83244_EIv1.0_0000860.12	tr|A0A4S4MUK0|A0A4S4MUK0_9APHY	*-*	Non-specific serine/threonine protein kinase	IPR011009 (Protein kinase-like domain)
SPODE83244_EIv1.0_0000860.13	tr|A0A4S4MUK0|A0A4S4MUK0_9APHY	*-*	Non-specific serine/threonine protein kinase	IPR011009 (Protein kinase-like domain)
SPODE83244_EIv1.0_0000860.14	tr|A0A4S4MUK0|A0A4S4MUK0_9APHY	*-*	Non-specific serine/threonine protein kinase	IPR011009 (Protein kinase-like domain)
SPODE83244_EIv1.0_0000860.15	tr|A0A4S4MUK0|A0A4S4MUK0_9APHY	*-*	Non-specific serine/threonine protein kinase	IPR011009 (Protein kinase-like domain)
SPODE83244_EIv1.0_0000860.16	tr|A0A4S4MUK0|A0A4S4MUK0_9APHY	*-*	Non-specific serine/threonine protein kinase	IPR011009 (Protein kinase-like domain)
SPODE83244_EIv1.0_0000860.17	tr|A0A4S4MUK0|A0A4S4MUK0_9APHY	*-*	Non-specific serine/threonine protein kinase	IPR011009 (Protein kinase-like domain)
SPODE83244_EIv1.0_0000860.18	tr|A0A4S4MUK0|A0A4S4MUK0_9APHY	*-*	Non-specific serine/threonine protein kinase	IPR011009 (Protein kinase-like domain)
SPODE83244_EIv1.0_0000860.19	tr|A0A8H6ZBB9|A0A8H6ZBB9_9AGAR	*-*	Kinase-like protein	IPR011009 (Protein kinase-like domain)
SPODE83244_EIv1.0_0000860.20	tr|A0A4S4MUK0|A0A4S4MUK0_9APHY	*-*	Non-specific serine/threonine protein kinase	IPR011009 (Protein kinase-like domain)
SPODE83244_EIv1.0_0000860.21	tr|A0A4S4MUK0|A0A4S4MUK0_9APHY	*-*	Non-specific serine/threonine protein kinase	IPR011009 (Protein kinase-like domain)
SPODE83244_EIv1.0_0000860.22	tr|A0A8H6ZBB9|A0A8H6ZBB9_9AGAR	*-*	Kinase-like protein	IPR011009 (Protein kinase-like domain)
SPODE83244_EIv1.0_0000860.23	tr|A0A4S4MUK0|A0A4S4MUK0_9APHY	*-*	Non-specific serine/threonine protein kinase	IPR011009 (Protein kinase-like domain)
SPODE83244_EIv1.0_0000860.24	tr|A0A4S4MUK0|A0A4S4MUK0_9APHY	*-*	Non-specific serine/threonine protein kinase	IPR011009 (Protein kinase-like domain)
SPODE83244_EIv1.0_0000860.25	tr|A0A4S4MUK0|A0A4S4MUK0_9APHY	*-*	Non-specific serine/threonine protein kinase	IPR011009 (Protein kinase-like domain)
SPODE83244_EIv1.0_0000860.26	tr|A0A4S4MUK0|A0A4S4MUK0_9APHY	*-*	Non-specific serine/threonine protein kinase	IPR011009 (Protein kinase-like domain)
SPODE83244_EIv1.0_0000860.27	tr|A0A4S4MUK0|A0A4S4MUK0_9APHY	*-*	Non-specific serine/threonine protein kinase	IPR011009 (Protein kinase-like domain)
SPODE83244_EIv1.0_0000860.28	tr|A0A4S4MUK0|A0A4S4MUK0_9APHY	*-*	Non-specific serine/threonine protein kinase	IPR011009 (Protein kinase-like domain)
SPODE83244_EIv1.0_0000860.29	tr|A0A8H6ZBB9|A0A8H6ZBB9_9AGAR	*-*	Kinase-like protein	IPR011009 (Protein kinase-like domain)
SPODE83244_EIv1.0_0000870.1	tr|A0A4S4MUK0|A0A4S4MUK0_9APHY	*-*	Non-specific serine/threonine protein kinase	IPR011009 (Protein kinase-like domain)
SPODE83244_EIv1.0_0000870.2	tr|A0A4S4MUK0|A0A4S4MUK0_9APHY	*-*	Non-specific serine/threonine protein kinase	IPR011009 (Protein kinase-like domain)
SPODE83244_EIv1.0_0000870.3	tr|A0A4S4MUK0|A0A4S4MUK0_9APHY	*-*	Non-specific serine/threonine protein kinase	IPR011009 (Protein kinase-like domain)
SPODE83244_EIv1.0_0000870.4	tr|A0A4S4MUK0|A0A4S4MUK0_9APHY	*-*	Non-specific serine/threonine protein kinase	IPR011009 (Protein kinase-like domain)
SPODE83244_EIv1.0_0000880.1	tr|A0A8H6U3G8|A0A8H6U3G8_9AGAR	***	Non-specific serine/threonine protein kinase	IPR011009 (Protein kinase-like domain)
SPODE83244_EIv1.0_0000880.2	tr|A0A8H6U3G8|A0A8H6U3G8_9AGAR	***	Non-specific serine/threonine protein kinase	IPR011009 (Protein kinase-like domain)
SPODE83244_EIv1.0_0000880.3	tr|A0A8H6U3G8|A0A8H6U3G8_9AGAR	***	Non-specific serine/threonine protein kinase	IPR011009 (Protein kinase-like domain)
SPODE83244_EIv1.0_0000880.4	tr|A0A8H6U3G8|A0A8H6U3G8_9AGAR	***	Non-specific serine/threonine protein kinase	IPR011009 (Protein kinase-like domain)
SPODE83244_EIv1.0_0000880.5	tr|A0A8H6U3G8|A0A8H6U3G8_9AGAR	***	Non-specific serine/threonine protein kinase	IPR011009 (Protein kinase-like domain)
SPODE83244_EIv1.0_0000880.6	tr|A0A4R0R584|A0A4R0R584_9APHY	***	Non-specific serine/threonine protein kinase	IPR011009 (Protein kinase-like domain)
SPODE83244_EIv1.0_0000880.7	tr|A0A4R0R584|A0A4R0R584_9APHY	***	Non-specific serine/threonine protein kinase	IPR011009 (Protein kinase-like domain)
SPODE83244_EIv1.0_0000890.1	tr|A0A4R0R584|A0A4R0R584_9APHY	*-*	Non-specific serine/threonine protein kinase	IPR011009 (Protein kinase-like domain)
SPODE83244_EIv1.0_0000890.2	tr|A0A4R0R584|A0A4R0R584_9APHY	*-*	Non-specific serine/threonine protein kinase	IPR011009 (Protein kinase-like domain)
SPODE83244_EIv1.0_0000890.3	tr|A0A4R0R584|A0A4R0R584_9APHY	*-*	Non-specific serine/threonine protein kinase	IPR011009 (Protein kinase-like domain)
SPODE83244_EIv1.0_0000890.4	tr|A0A4R0R584|A0A4R0R584_9APHY	*-*	Non-specific serine/threonine protein kinase	IPR011009 (Protein kinase-like domain)
SPODE83244_EIv1.0_0000890.5	tr|A0A4R0R584|A0A4R0R584_9APHY	*-*	Non-specific serine/threonine protein kinase	IPR011009 (Protein kinase-like domain)
SPODE83244_EIv1.0_0000900.1	tr|A0A4S4MUK0|A0A4S4MUK0_9APHY	*-*	Non-specific serine/threonine protein kinase	IPR011009 (Protein kinase-like domain)
SPODE83244_EIv1.0_0000900.2	tr|A0A4R0R2X1|A0A4R0R2X1_9APHY	*-*	Non-specific serine/threonine protein kinase	IPR011009 (Protein kinase-like domain)
SPODE83244_EIv1.0_0000900.3	tr|A0A4S4MUK0|A0A4S4MUK0_9APHY	*-*	Non-specific serine/threonine protein kinase	IPR011009 (Protein kinase-like domain)
SPODE83244_EIv1.0_0000900.4	tr|A0A4S4MUK0|A0A4S4MUK0_9APHY	*-*	Non-specific serine/threonine protein kinase	IPR011009 (Protein kinase-like domain)
SPODE83244_EIv1.0_0000910.1			Unknown protein
SPODE83244_EIv1.0_0000910.2			Unknown protein
SPODE83244_EIv1.0_0000920.1	tr|A0A4V2MV62|A0A4V2MV62_9APHY	***	BTB domain-containing protein	IPR011333 (SKP1/BTB/POZ domain)
SPODE83244_EIv1.0_0000920.2	tr|A0A4V2MV62|A0A4V2MV62_9APHY	***	BTB domain-containing protein	IPR011333 (SKP1/BTB/POZ domain)
SPODE83244_EIv1.0_0000930.1	tr|A0A5C2SMC7|A0A5C2SMC7_9APHY	***	Sphingomyelin phosphodiesterase	IPR029052 (Metallo-dependent phosphatase-like)
SPODE83244_EIv1.0_0000930.2	tr|A0A5C2SMC7|A0A5C2SMC7_9APHY	***	Sphingomyelin phosphodiesterase	IPR029052 (Metallo-dependent phosphatase-like)
SPODE83244_EIv1.0_0000940.1			Unknown protein
SPODE83244_EIv1.0_0000950.1			Unknown protein
SPODE83244_EIv1.0_0000960.1			Unknown protein
SPODE83244_EIv1.0_0000970.1	tr|A0A4R0RHS3|A0A4R0RHS3_9APHY	***	RSN1_7TM domain-containing protein	IPR003864 (Calcium-dependent channel, 7TM region, putative phosphate)
SPODE83244_EIv1.0_0000970.2	tr|A0A4R0RHS3|A0A4R0RHS3_9APHY	***	RSN1_7TM domain-containing protein	IPR003864 (Calcium-dependent channel, 7TM region, putative phosphate)
SPODE83244_EIv1.0_0000970.3	tr|A0A4R0RHS3|A0A4R0RHS3_9APHY	***	RSN1_7TM domain-containing protein	IPR003864 (Calcium-dependent channel, 7TM region, putative phosphate)
SPODE83244_EIv1.0_0000970.4	tr|A0A4R0RHS3|A0A4R0RHS3_9APHY	***	RSN1_7TM domain-containing protein	IPR003864 (Calcium-dependent channel, 7TM region, putative phosphate)
SPODE83244_EIv1.0_0000970.5	tr|A0A4R0RHS3|A0A4R0RHS3_9APHY	***	RSN1_7TM domain-containing protein	IPR003864 (Calcium-dependent channel, 7TM region, putative phosphate)
SPODE83244_EIv1.0_0000970.6	tr|A0A4R0RHS3|A0A4R0RHS3_9APHY	***	RSN1_7TM domain-containing protein
SPODE83244_EIv1.0_0000970.7	tr|A0A4R0RHS3|A0A4R0RHS3_9APHY	***	RSN1_7TM domain-containing protein	IPR003864 (Calcium-dependent channel, 7TM region, putative phosphate)
SPODE83244_EIv1.0_0000970.8	tr|A0A4R0RHS3|A0A4R0RHS3_9APHY	***	RSN1_7TM domain-containing protein
SPODE83244_EIv1.0_0000980.1			Unknown protein
SPODE83244_EIv1.0_0000980.2			Unknown protein
SPODE83244_EIv1.0_0000990.1	tr|A0A5C3Q062|A0A5C3Q062_9APHY	***	Sec1-like protein	IPR001619 (Sec1-like protein), IPR027482 (Sec1-like, domain 2)
SPODE83244_EIv1.0_0001000.1	tr|A0A8E2J897|A0A8E2J897_9APHY	***	Bax inhibitor family protein	IPR006214 (Bax inhibitor 1-related)
SPODE83244_EIv1.0_0001010.1	tr|A0A5C3MB14|A0A5C3MB14_9AGAR	***	WD40-repeat-containing domain protein	IPR006594 (LIS1 homology motif), IPR015943 (WD40/YVTN repeat-like-containing domain), IPR020472 (G-protein beta WD-40 repeat)
SPODE83244_EIv1.0_0001010.2	tr|A0A5C3MB14|A0A5C3MB14_9AGAR	***	WD40-repeat-containing domain protein	IPR006594 (LIS1 homology motif), IPR015943 (WD40/YVTN repeat-like-containing domain), IPR020472 (G-protein beta WD-40 repeat)
SPODE83244_EIv1.0_0001010.3	tr|A0A5C3MB14|A0A5C3MB14_9AGAR	***	WD40-repeat-containing domain protein	IPR006594 (LIS1 homology motif), IPR015943 (WD40/YVTN repeat-like-containing domain), IPR020472 (G-protein beta WD-40 repeat)
SPODE83244_EIv1.0_0001010.4	tr|A0A5C3MB14|A0A5C3MB14_9AGAR	***	WD40-repeat-containing domain protein	IPR006594 (LIS1 homology motif), IPR015943 (WD40/YVTN repeat-like-containing domain), IPR020472 (G-protein beta WD-40 repeat)
SPODE83244_EIv1.0_0001010.5	tr|S8EA90|S8EA90_FOMPI	***	LisH domain-containing protein	IPR006594 (LIS1 homology motif), IPR015943 (WD40/YVTN repeat-like-containing domain), IPR020472 (G-protein beta WD-40 repeat)
SPODE83244_EIv1.0_0001020.1	tr|A0A401G666|A0A401G666_9APHY	***	WD40 repeat-like protein	IPR015943 (WD40/YVTN repeat-like-containing domain), IPR020472 (G-protein beta WD-40 repeat)
SPODE83244_EIv1.0_0001020.2	tr|A0A401G666|A0A401G666_9APHY	***	WD40 repeat-like protein	IPR015943 (WD40/YVTN repeat-like-containing domain), IPR020472 (G-protein beta WD-40 repeat)
SPODE83244_EIv1.0_0001020.3	tr|A0A401G666|A0A401G666_9APHY	***	WD40 repeat-like protein	IPR015943 (WD40/YVTN repeat-like-containing domain), IPR020472 (G-protein beta WD-40 repeat)
SPODE83244_EIv1.0_0001020.4	tr|A0A401G666|A0A401G666_9APHY	***	WD40 repeat-like protein	IPR015943 (WD40/YVTN repeat-like-containing domain), IPR020472 (G-protein beta WD-40 repeat)
SPODE83244_EIv1.0_0001030.1	tr|A0A5C2TP08|A0A5C2TP08_9APHY	***	F-box domain-containing protein	IPR001810 (F-box domain)
SPODE83244_EIv1.0_0001040.1	tr|A0A2H3K0C8|A0A2H3K0C8_WOLCO	***	F-box domain-containing protein	IPR001810 (F-box domain)
SPODE83244_EIv1.0_0001040.2	tr|A0A2R6RHW7|A0A2R6RHW7_9APHY	***	F-box domain-containing protein
SPODE83244_EIv1.0_0001040.3	tr|A0A165SD60|A0A165SD60_9APHY	***	F-box domain-containing protein	IPR001810 (F-box domain)
SPODE83244_EIv1.0_0001050.1	tr|A0A2H3IX60|A0A2H3IX60_WOLCO	*-*	WD40 repeat-like protein	IPR000772 (Ricin B, lectin domain)
SPODE83244_EIv1.0_0001050.2	tr|A0A8E2DV37|A0A8E2DV37_9APHY	*-*	WD40 repeat-like protein	IPR000772 (Ricin B, lectin domain)
SPODE83244_EIv1.0_0001060.1	tr|S8FYB5|S8FYB5_FOMPI	***	MFS domain-containing protein	IPR011701 (Major facilitator superfamily), IPR020846 (Major facilitator superfamily domain)	GO:0016020, GO:0016021, GO:0055085
SPODE83244_EIv1.0_0001060.2	tr|A0A4Y9Y660|A0A4Y9Y660_9APHY	***	MFS domain-containing protein	IPR011701 (Major facilitator superfamily), IPR020846 (Major facilitator superfamily domain)
SPODE83244_EIv1.0_0001060.3	tr|A0A4Y9Y660|A0A4Y9Y660_9APHY	***	MFS domain-containing protein	IPR011701 (Major facilitator superfamily), IPR020846 (Major facilitator superfamily domain)
SPODE83244_EIv1.0_0001060.4	tr|S8FYB5|S8FYB5_FOMPI	***	MFS domain-containing protein	IPR011701 (Major facilitator superfamily), IPR020846 (Major facilitator superfamily domain)	GO:0016020, GO:0016021, GO:0055085
SPODE83244_EIv1.0_0001060.5	tr|A0A2R6NMH1|A0A2R6NMH1_9APHY	***	MFS domain-containing protein	IPR011701 (Major facilitator superfamily), IPR020846 (Major facilitator superfamily domain)	GO:0016020, GO:0016021, GO:0055085
SPODE83244_EIv1.0_0001060.6	tr|S8FYB5|S8FYB5_FOMPI	***	MFS domain-containing protein	IPR011701 (Major facilitator superfamily), IPR020846 (Major facilitator superfamily domain)	GO:0016020, GO:0016021, GO:0055085
SPODE83244_EIv1.0_0001060.7	tr|S8FYB5|S8FYB5_FOMPI	***	MFS domain-containing protein	IPR011701 (Major facilitator superfamily), IPR020846 (Major facilitator superfamily domain)	GO:0016020, GO:0016021, GO:0055085
SPODE83244_EIv1.0_0001060.8	tr|A0A0C3SEM3|A0A0C3SEM3_PHLGI	***	MFS domain-containing protein	IPR011701 (Major facilitator superfamily), IPR020846 (Major facilitator superfamily domain)	GO:0016020, GO:0016021, GO:0055085
SPODE83244_EIv1.0_0001060.9	tr|A0A0C3SEM3|A0A0C3SEM3_PHLGI	***	MFS domain-containing protein	IPR011701 (Major facilitator superfamily), IPR020846 (Major facilitator superfamily domain)	GO:0016020, GO:0016021, GO:0055085
SPODE83244_EIv1.0_0001060.10	tr|A0A2R6NMH1|A0A2R6NMH1_9APHY	***	MFS domain-containing protein	IPR011701 (Major facilitator superfamily), IPR020846 (Major facilitator superfamily domain)	GO:0016020, GO:0016021, GO:0055085
SPODE83244_EIv1.0_0001060.11	tr|A0A4Y9Y660|A0A4Y9Y660_9APHY	***	MFS domain-containing protein	IPR011701 (Major facilitator superfamily), IPR020846 (Major facilitator superfamily domain)
SPODE83244_EIv1.0_0001060.12	tr|A0A4Y9Y660|A0A4Y9Y660_9APHY	***	MFS domain-containing protein	IPR011701 (Major facilitator superfamily), IPR020846 (Major facilitator superfamily domain)
SPODE83244_EIv1.0_0001070.1	tr|A0A409VLR0|A0A409VLR0_PSICY	*-*	VHS domain-containing protein
SPODE83244_EIv1.0_0001070.2	tr|A0A8H6XT63|A0A8H6XT63_9AGAR	***	VHS domain-containing protein
SPODE83244_EIv1.0_0001080.1	tr|A0A5C3NKP1|A0A5C3NKP1_9AGAM	***	PLC-like phosphodiesterase	IPR017946 (PLC-like phosphodiesterase, TIM beta/alpha-barrel domain)
SPODE83244_EIv1.0_0001080.2	tr|A0A5C3NKP1|A0A5C3NKP1_9AGAM	***	PLC-like phosphodiesterase	IPR017946 (PLC-like phosphodiesterase, TIM beta/alpha-barrel domain)
SPODE83244_EIv1.0_0001090.1	tr|A0A4R0RI93|A0A4R0RI93_9APHY	***	acidPPc domain-containing protein	IPR000326 (Phosphatidic acid phosphatase type 2/haloperoxidase)
SPODE83244_EIv1.0_0001100.1	tr|A0A0H2SDK3|A0A0H2SDK3_9AGAM	***	Diaminopimelate epimerase-like protein	IPR003719 (Phenazine biosynthesis PhzF protein)	GO:0003824, GO:0009058
SPODE83244_EIv1.0_0001110.1			Unknown protein
SPODE83244_EIv1.0_0001120.1	tr|A0A4S4N2D5|A0A4S4N2D5_9APHY	***	APH domain-containing protein	IPR011009 (Protein kinase-like domain)
SPODE83244_EIv1.0_0001130.1	tr|A0A8E2DV41|A0A8E2DV41_9APHY	***	Elongation factor 2	IPR000640 (Translation elongation factor EFG, V domain), IPR009000 (Translation protein, beta-barrel domain), IPR009022 (Elongation factor G, III-V domain), IPR020568 (Ribosomal protein S5 domain 2-type fold), IPR027417 (P-loop containing nucleoside triphosphate hydrolase)
SPODE83244_EIv1.0_0001130.2	tr|A0A8E2DV41|A0A8E2DV41_9APHY	***	Elongation factor 2	IPR000640 (Translation elongation factor EFG, V domain), IPR009000 (Translation protein, beta-barrel domain), IPR009022 (Elongation factor G, III-V domain), IPR020568 (Ribosomal protein S5 domain 2-type fold), IPR027417 (P-loop containing nucleoside triphosphate hydrolase)
SPODE83244_EIv1.0_0001130.3	tr|A0A8E2DV41|A0A8E2DV41_9APHY	***	Elongation factor 2	IPR000640 (Translation elongation factor EFG, V domain), IPR009000 (Translation protein, beta-barrel domain), IPR009022 (Elongation factor G, III-V domain), IPR020568 (Ribosomal protein S5 domain 2-type fold), IPR027417 (P-loop containing nucleoside triphosphate hydrolase)
SPODE83244_EIv1.0_0001130.4	tr|A0A8E2DV41|A0A8E2DV41_9APHY	***	Elongation factor 2	IPR000640 (Translation elongation factor EFG, V domain), IPR009000 (Translation protein, beta-barrel domain), IPR009022 (Elongation factor G, III-V domain), IPR020568 (Ribosomal protein S5 domain 2-type fold), IPR027417 (P-loop containing nucleoside triphosphate hydrolase)
SPODE83244_EIv1.0_0001130.5	tr|A0A8E2DV41|A0A8E2DV41_9APHY	***	Elongation factor 2	IPR000640 (Translation elongation factor EFG, V domain), IPR009000 (Translation protein, beta-barrel domain), IPR009022 (Elongation factor G, III-V domain), IPR020568 (Ribosomal protein S5 domain 2-type fold), IPR027417 (P-loop containing nucleoside triphosphate hydrolase)
SPODE83244_EIv1.0_0001130.6	tr|A0A8E2DV41|A0A8E2DV41_9APHY	***	Elongation factor 2	IPR000640 (Translation elongation factor EFG, V domain), IPR009000 (Translation protein, beta-barrel domain), IPR009022 (Elongation factor G, III-V domain), IPR020568 (Ribosomal protein S5 domain 2-type fold), IPR027417 (P-loop containing nucleoside triphosphate hydrolase)
SPODE83244_EIv1.0_0001130.7	tr|M5C928|M5C928_THACB	***	Elongation factor 2	IPR000640 (Translation elongation factor EFG, V domain), IPR009000 (Translation protein, beta-barrel domain), IPR009022 (Elongation factor G, III-V domain), IPR020568 (Ribosomal protein S5 domain 2-type fold), IPR027417 (P-loop containing nucleoside triphosphate hydrolase)	GO:0003746, GO:0003924, GO:0005525, GO:0006414, GO:0016787
SPODE83244_EIv1.0_0001130.8	tr|A0A8E2DV41|A0A8E2DV41_9APHY	***	Elongation factor 2	IPR000640 (Translation elongation factor EFG, V domain), IPR009000 (Translation protein, beta-barrel domain), IPR009022 (Elongation factor G, III-V domain), IPR020568 (Ribosomal protein S5 domain 2-type fold), IPR027417 (P-loop containing nucleoside triphosphate hydrolase)
SPODE83244_EIv1.0_0001130.9	tr|A0A8E2DV41|A0A8E2DV41_9APHY	***	Elongation factor 2	IPR000640 (Translation elongation factor EFG, V domain), IPR009000 (Translation protein, beta-barrel domain), IPR009022 (Elongation factor G, III-V domain), IPR020568 (Ribosomal protein S5 domain 2-type fold), IPR027417 (P-loop containing nucleoside triphosphate hydrolase)
SPODE83244_EIv1.0_0001130.10	tr|S8E972|S8E972_FOMPI	***	Elongation factor 2	IPR000640 (Translation elongation factor EFG, V domain), IPR009000 (Translation protein, beta-barrel domain), IPR009022 (Elongation factor G, III-V domain), IPR020568 (Ribosomal protein S5 domain 2-type fold), IPR027417 (P-loop containing nucleoside triphosphate hydrolase)	GO:0003924, GO:0005525
SPODE83244_EIv1.0_0001130.11	tr|A0A8E2DV41|A0A8E2DV41_9APHY	***	Elongation factor 2	IPR000640 (Translation elongation factor EFG, V domain), IPR009000 (Translation protein, beta-barrel domain), IPR009022 (Elongation factor G, III-V domain), IPR020568 (Ribosomal protein S5 domain 2-type fold), IPR027417 (P-loop containing nucleoside triphosphate hydrolase)
SPODE83244_EIv1.0_0001140.1	tr|A0A4R0RVY6|A0A4R0RVY6_9APHY	***	N-acetyltransferase domain-containing protein	IPR016181 (Acyl-CoA N-acyltransferase)
SPODE83244_EIv1.0_0001140.2	tr|A0A4R0RVY6|A0A4R0RVY6_9APHY	***	N-acetyltransferase domain-containing protein	IPR016181 (Acyl-CoA N-acyltransferase)
SPODE83244_EIv1.0_0001150.1	tr|A0A5C3NHG5|A0A5C3NHG5_9AGAM	***	Pali-domain-containing protein	IPR009571 (Membrane protein SUR7/Rim9-like, fungi)
SPODE83244_EIv1.0_0001150.2	tr|A0A5C3NHG5|A0A5C3NHG5_9AGAM	***	Pali-domain-containing protein	IPR009571 (Membrane protein SUR7/Rim9-like, fungi)
SPODE83244_EIv1.0_0001150.3	tr|A0A5C3NHG5|A0A5C3NHG5_9AGAM	***	Pali-domain-containing protein	IPR009571 (Membrane protein SUR7/Rim9-like, fungi)
SPODE83244_EIv1.0_0001160.1	tr|A0A2H3JBC3|A0A2H3JBC3_WOLCO	***	DUF6533 domain-containing protein		GO:0016020, GO:0016021
SPODE83244_EIv1.0_0001170.1	tr|A0A401GK03|A0A401GK03_9APHY	***	F-box domain-containing protein	IPR001810 (F-box domain)
SPODE83244_EIv1.0_0001180.1	tr|A0A2H3JBH6|A0A2H3JBH6_WOLCO	***	Arginase/deacetylase	IPR006035 (Ureohydrolase), IPR023696 (Ureohydrolase domain)	GO:0016787, GO:0016813, GO:0046872
SPODE83244_EIv1.0_0001180.2	tr|A0A2H3JBH6|A0A2H3JBH6_WOLCO	***	Arginase/deacetylase	IPR006035 (Ureohydrolase), IPR023696 (Ureohydrolase domain)	GO:0016787, GO:0016813, GO:0046872
SPODE83244_EIv1.0_0001180.3	tr|A0A2H3JBH6|A0A2H3JBH6_WOLCO	***	Arginase/deacetylase	IPR006035 (Ureohydrolase), IPR023696 (Ureohydrolase domain)	GO:0016787, GO:0016813, GO:0046872
SPODE83244_EIv1.0_0001180.4	tr|A0A2H3JBH6|A0A2H3JBH6_WOLCO	***	Arginase/deacetylase	IPR006035 (Ureohydrolase), IPR023696 (Ureohydrolase domain)	GO:0016787, GO:0016813, GO:0046872
SPODE83244_EIv1.0_0001180.5	tr|A0A2H3JBH6|A0A2H3JBH6_WOLCO	***	Arginase/deacetylase	IPR006035 (Ureohydrolase), IPR023696 (Ureohydrolase domain)	GO:0016787, GO:0016813, GO:0046872
SPODE83244_EIv1.0_0001180.6	tr|A0A2H3JBH6|A0A2H3JBH6_WOLCO	***	Arginase/deacetylase	IPR006035 (Ureohydrolase), IPR023696 (Ureohydrolase domain)	GO:0016787, GO:0016813, GO:0046872
SPODE83244_EIv1.0_0001180.7	tr|A0A2H3JBH6|A0A2H3JBH6_WOLCO	***	Arginase/deacetylase	IPR006035 (Ureohydrolase), IPR023696 (Ureohydrolase domain)	GO:0016787, GO:0016813, GO:0046872
SPODE83244_EIv1.0_0001180.8	tr|A0A2H3JBH6|A0A2H3JBH6_WOLCO	***	Arginase/deacetylase	IPR006035 (Ureohydrolase), IPR023696 (Ureohydrolase domain)	GO:0016787, GO:0016813, GO:0046872
SPODE83244_EIv1.0_0001180.9	tr|A0A2H3JBH6|A0A2H3JBH6_WOLCO	***	Arginase/deacetylase	IPR006035 (Ureohydrolase), IPR023696 (Ureohydrolase domain)	GO:0016787, GO:0016813, GO:0046872
SPODE83244_EIv1.0_0001180.10	tr|A0A2H3JBH6|A0A2H3JBH6_WOLCO	***	Arginase/deacetylase	IPR006035 (Ureohydrolase), IPR023696 (Ureohydrolase domain)	GO:0016787, GO:0016813, GO:0046872
SPODE83244_EIv1.0_0001190.1	tr|M2QXM3|M2QXM3_CERS8	***	VHS domain-containing protein	IPR004152 (GAT domain), IPR008942 (ENTH/VHS)	GO:0005623, GO:0006886
SPODE83244_EIv1.0_0001190.2	tr|M2QXM3|M2QXM3_CERS8	***	VHS domain-containing protein	IPR004152 (GAT domain), IPR008942 (ENTH/VHS)	GO:0005623, GO:0006886
SPODE83244_EIv1.0_0001190.3	tr|M2QXM3|M2QXM3_CERS8	***	VHS domain-containing protein	IPR004152 (GAT domain), IPR008942 (ENTH/VHS)	GO:0005623, GO:0006886
SPODE83244_EIv1.0_0001190.4	tr|M2QXM3|M2QXM3_CERS8	***	VHS domain-containing protein	IPR004152 (GAT domain), IPR008942 (ENTH/VHS)	GO:0005623, GO:0006886
SPODE83244_EIv1.0_0001190.5	tr|M2QXM3|M2QXM3_CERS8	***	VHS domain-containing protein	IPR004152 (GAT domain), IPR008942 (ENTH/VHS)	GO:0005623, GO:0006886
SPODE83244_EIv1.0_0001190.6	tr|M2QXM3|M2QXM3_CERS8	***	VHS domain-containing protein	IPR004152 (GAT domain), IPR008942 (ENTH/VHS)	GO:0005623, GO:0006886
SPODE83244_EIv1.0_0001200.1	tr|A0A2H3JDI1|A0A2H3JDI1_WOLCO	***	U3 small nucleolar RNA-associated protein 11	IPR007144 (Small-subunit processome, Utp11)	GO:0006364, GO:0032040
SPODE83244_EIv1.0_0001210.1	tr|A0A165CB10|A0A165CB10_9APHY	***	Serine--tRNA ligase	IPR002317 (Serine-tRNA ligase, type1)	GO:0000166, GO:0004812, GO:0004828, GO:0005524, GO:0005737, GO:0006418, GO:0006434
SPODE83244_EIv1.0_0001220.1	tr|A0A1M2VI19|A0A1M2VI19_TRAPU	***	DNA-directed RNA polymerase II subunit rpb7	IPR005576 (RNA polymerase Rpb7, N-terminal), IPR012340 (Nucleic acid-binding, OB-fold)	GO:0003676, GO:0003899, GO:0006351, GO:0016020, GO:0016021
SPODE83244_EIv1.0_0001220.2	tr|A0A1M2VI19|A0A1M2VI19_TRAPU	*-*	DNA-directed RNA polymerase II subunit rpb7	IPR005576 (RNA polymerase Rpb7, N-terminal), IPR012340 (Nucleic acid-binding, OB-fold)	GO:0003676, GO:0003899, GO:0006351, GO:0016020, GO:0016021
SPODE83244_EIv1.0_0001230.1	tr|A0A165CAX9|A0A165CAX9_9APHY	***	(4-O-methyl)-D-glucuronate--lignin esterase	IPR029058 (Alpha/Beta hydrolase fold)	GO:0016787
SPODE83244_EIv1.0_0001240.1	tr|A0A1C7MRX8|A0A1C7MRX8_GRIFR	***	RRM domain-containing protein	IPR012677 (Nucleotide-binding alpha-beta plait domain)	GO:0003676, GO:0003723
SPODE83244_EIv1.0_0001240.2	tr|A0A1C7MRX8|A0A1C7MRX8_GRIFR	***	RRM domain-containing protein	IPR012677 (Nucleotide-binding alpha-beta plait domain)	GO:0003676, GO:0003723
SPODE83244_EIv1.0_0001240.3	tr|A0A1C7MRX8|A0A1C7MRX8_GRIFR	***	RRM domain-containing protein	IPR012677 (Nucleotide-binding alpha-beta plait domain)	GO:0003676, GO:0003723
SPODE83244_EIv1.0_0001250.1	tr|A0A8H7Z305|A0A8H7Z305_AJECA	***	DNA-directed RNA polymerase I	IPR006110 (RNA polymerase, subunit omega/K/RPB6)
SPODE83244_EIv1.0_0001250.2	tr|A0A8H7Z305|A0A8H7Z305_AJECA	***	DNA-directed RNA polymerase I	IPR006110 (RNA polymerase, subunit omega/K/RPB6)
SPODE83244_EIv1.0_0001260.1	tr|S8EA72|S8EA72_FOMPI	***	Deacetylase sirtuin-type domain-containing protein	IPR003000 (Sirtuin family), IPR026591 (Sirtuin family, catalytic core small domain), IPR029035 (DHS-like NAD/FAD-binding domain)	GO:0070403
SPODE83244_EIv1.0_0001260.2	tr|A0A4Y9XWE2|A0A4Y9XWE2_9APHY	***	Deacetylase sirtuin-type domain-containing protein	IPR003000 (Sirtuin family), IPR026591 (Sirtuin family, catalytic core small domain), IPR029035 (DHS-like NAD/FAD-binding domain)
SPODE83244_EIv1.0_0001270.1	tr|A0A0L6WHP2|A0A0L6WHP2_9AGAR	*-*	Cytosolic Fe-S cluster assembly factor CFD1		GO:0005524
SPODE83244_EIv1.0_0001280.1	tr|A0A4R0RRM1|A0A4R0RRM1_9APHY	***	Cytosolic Fe-S cluster assembly factor CFD1	IPR027417 (P-loop containing nucleoside triphosphate hydrolase), IPR033756 (Flagellum site-determining protein YlxH/ Fe-S cluster assembling factor NBP35)
SPODE83244_EIv1.0_0001290.1	tr|A0A369K2Z0|A0A369K2Z0_HYPMA	***	Replication factor C subunit 4	IPR003959 (ATPase, AAA-type, core), IPR008921 (DNA polymerase III, clamp loader complex, gamma/delta/delta subunit, C-terminal), IPR027417 (P-loop containing nucleoside triphosphate hydrolase)	GO:0003677, GO:0005524, GO:0006260
SPODE83244_EIv1.0_0001300.1	tr|A0A2R6NN79|A0A2R6NN79_9APHY	***	FAD_binding_3 domain-containing protein	IPR002938 (FAD-binding domain), IPR023753 (FAD/NAD(P)-binding domain)	GO:0071949
SPODE83244_EIv1.0_0001310.1	tr|A0A1Y2IZN5|A0A1Y2IZN5_PYCCO	***	F-box domain-containing protein	IPR032675 (Leucine-rich repeat domain, L domain-like)
SPODE83244_EIv1.0_0001310.2	tr|A0A1Y2IZN5|A0A1Y2IZN5_PYCCO	***	F-box domain-containing protein	IPR032675 (Leucine-rich repeat domain, L domain-like)
SPODE83244_EIv1.0_0001320.1	tr|M2RBP4|M2RBP4_CERS8	***	Bis(5'-adenosyl)-triphosphatase	IPR001310 (Histidine triad (HIT) protein), IPR011146 (HIT-like domain)	GO:0003824
SPODE83244_EIv1.0_0001320.2	tr|M2RBP4|M2RBP4_CERS8	***	Bis(5'-adenosyl)-triphosphatase	IPR001310 (Histidine triad (HIT) protein), IPR011146 (HIT-like domain)	GO:0003824
SPODE83244_EIv1.0_0001320.3	tr|M2RBP4|M2RBP4_CERS8	***	Bis(5'-adenosyl)-triphosphatase	IPR001310 (Histidine triad (HIT) protein), IPR011146 (HIT-like domain)	GO:0003824
SPODE83244_EIv1.0_0001320.4	tr|M2RBP4|M2RBP4_CERS8	***	Bis(5'-adenosyl)-triphosphatase	IPR001310 (Histidine triad (HIT) protein), IPR011146 (HIT-like domain)	GO:0003824
SPODE83244_EIv1.0_0001320.5	tr|M2RBP4|M2RBP4_CERS8	***	Bis(5'-adenosyl)-triphosphatase	IPR001310 (Histidine triad (HIT) protein), IPR011146 (HIT-like domain)	GO:0003824
SPODE83244_EIv1.0_0001320.6	tr|M2RBP4|M2RBP4_CERS8	***	Bis(5'-adenosyl)-triphosphatase	IPR001310 (Histidine triad (HIT) protein), IPR011146 (HIT-like domain)	GO:0003824
SPODE83244_EIv1.0_0001320.7	tr|M2RBP4|M2RBP4_CERS8	***	Bis(5'-adenosyl)-triphosphatase	IPR001310 (Histidine triad (HIT) protein), IPR011146 (HIT-like domain)	GO:0003824
SPODE83244_EIv1.0_0001330.1	tr|A0A8H6XBS8|A0A8H6XBS8_9AGAR	*-*	Inorganic diphosphatase
SPODE83244_EIv1.0_0001340.1			Unknown protein
SPODE83244_EIv1.0_0001350.1	tr|A0A1C7MDJ6|A0A1C7MDJ6_GRIFR	*-*	Non-specific serine/threonine protein kinase	IPR011009 (Protein kinase-like domain)	GO:0004672, GO:0005524, GO:0006468
SPODE83244_EIv1.0_0001360.1	tr|A0A401H5Q1|A0A401H5Q1_9APHY	*-*	Non-specific serine/threonine protein kinase	IPR011009 (Protein kinase-like domain)
SPODE83244_EIv1.0_0001370.1	tr|A0A1C7LWD1|A0A1C7LWD1_GRIFR	***	Peptidyl-Lys metalloendopeptidase	IPR024079 (Metallopeptidase, catalytic domain)	GO:0004222, GO:0006508, GO:0008237
SPODE83244_EIv1.0_0001370.2	tr|A0A1C7LWD1|A0A1C7LWD1_GRIFR	***	Peptidyl-Lys metalloendopeptidase	IPR024079 (Metallopeptidase, catalytic domain)	GO:0004222, GO:0006508, GO:0008237
SPODE83244_EIv1.0_0001370.3	tr|A0A1C7LWD1|A0A1C7LWD1_GRIFR	***	Peptidyl-Lys metalloendopeptidase	IPR024079 (Metallopeptidase, catalytic domain)	GO:0004222, GO:0006508, GO:0008237
SPODE83244_EIv1.0_0001370.4	tr|A0A1C7LWD1|A0A1C7LWD1_GRIFR	***	Peptidyl-Lys metalloendopeptidase	IPR024079 (Metallopeptidase, catalytic domain)	GO:0004222, GO:0006508, GO:0008237
SPODE83244_EIv1.0_0001370.5	tr|A0A1C7LWD1|A0A1C7LWD1_GRIFR	***	Peptidyl-Lys metalloendopeptidase	IPR024079 (Metallopeptidase, catalytic domain)	GO:0004222, GO:0006508, GO:0008237
SPODE83244_EIv1.0_0001370.6	tr|A0A1C7LWD1|A0A1C7LWD1_GRIFR	***	Peptidyl-Lys metalloendopeptidase	IPR024079 (Metallopeptidase, catalytic domain)	GO:0004222, GO:0006508, GO:0008237
SPODE83244_EIv1.0_0001370.7	tr|A0A1C7LWD1|A0A1C7LWD1_GRIFR	***	Peptidyl-Lys metalloendopeptidase	IPR024079 (Metallopeptidase, catalytic domain)	GO:0004222, GO:0006508, GO:0008237
SPODE83244_EIv1.0_0001370.8	tr|A0A1C7LWD1|A0A1C7LWD1_GRIFR	***	Peptidyl-Lys metalloendopeptidase	IPR024079 (Metallopeptidase, catalytic domain)	GO:0004222, GO:0006508, GO:0008237
SPODE83244_EIv1.0_0001370.9	tr|A0A1C7LWD1|A0A1C7LWD1_GRIFR	***	Peptidyl-Lys metalloendopeptidase	IPR024079 (Metallopeptidase, catalytic domain)	GO:0004222, GO:0006508, GO:0008237
SPODE83244_EIv1.0_0001370.10	tr|A0A1C7LWD1|A0A1C7LWD1_GRIFR	***	Peptidyl-Lys metalloendopeptidase	IPR024079 (Metallopeptidase, catalytic domain)	GO:0004222, GO:0006508, GO:0008237
SPODE83244_EIv1.0_0001370.11	tr|A0A1C7LWD1|A0A1C7LWD1_GRIFR	***	Peptidyl-Lys metalloendopeptidase	IPR024079 (Metallopeptidase, catalytic domain)	GO:0004222, GO:0006508, GO:0008237
SPODE83244_EIv1.0_0001370.12	tr|A0A1C7LWD1|A0A1C7LWD1_GRIFR	***	Peptidyl-Lys metalloendopeptidase	IPR024079 (Metallopeptidase, catalytic domain)	GO:0004222, GO:0006508, GO:0008237
SPODE83244_EIv1.0_0001370.13	tr|A0A1C7LWD1|A0A1C7LWD1_GRIFR	***	Peptidyl-Lys metalloendopeptidase	IPR024079 (Metallopeptidase, catalytic domain)	GO:0004222, GO:0006508, GO:0008237
SPODE83244_EIv1.0_0001370.14	tr|A0A1C7LWD1|A0A1C7LWD1_GRIFR	***	Peptidyl-Lys metalloendopeptidase	IPR024079 (Metallopeptidase, catalytic domain)	GO:0004222, GO:0006508, GO:0008237
SPODE83244_EIv1.0_0001370.15	tr|A0A1C7LWD1|A0A1C7LWD1_GRIFR	***	Peptidyl-Lys metalloendopeptidase	IPR024079 (Metallopeptidase, catalytic domain)	GO:0004222, GO:0006508, GO:0008237
SPODE83244_EIv1.0_0001370.16	tr|A0A1C7LWD1|A0A1C7LWD1_GRIFR	***	Peptidyl-Lys metalloendopeptidase	IPR024079 (Metallopeptidase, catalytic domain)	GO:0004222, GO:0006508, GO:0008237
SPODE83244_EIv1.0_0001380.1	tr|A0A369K464|A0A369K464_HYPMA	***	Meiotic recombination protein dmc1	IPR016467 (DNA recombination and repair protein, RecA-like), IPR027417 (P-loop containing nucleoside triphosphate hydrolase)	GO:0000150, GO:0000166, GO:0003677, GO:0005524, GO:0005634, GO:0006259, GO:0006281, GO:0007131, GO:0008094
SPODE83244_EIv1.0_0001390.1	tr|A0A401H191|A0A401H191_9APHY	*-*	NACHT domain-containing protein
SPODE83244_EIv1.0_0001390.2	tr|A0A401H191|A0A401H191_9APHY	*-*	NACHT domain-containing protein
SPODE83244_EIv1.0_0001400.1	tr|A0A4Q9N4A4|A0A4Q9N4A4_9APHY	***	Ribonuclease T(2)	IPR001568 (Ribonuclease T2-like)
SPODE83244_EIv1.0_0001400.2	tr|A0A4Q9N4A4|A0A4Q9N4A4_9APHY	***	Ribonuclease T(2)	IPR001568 (Ribonuclease T2-like)
SPODE83244_EIv1.0_0001400.3	tr|A0A1M2VQY3|A0A1M2VQY3_TRAPU	***	Ribonuclease T(2)	IPR001568 (Ribonuclease T2-like)	GO:0003723, GO:0033897, GO:0090502
SPODE83244_EIv1.0_0001410.1	tr|A0A4S4N648|A0A4S4N648_9APHY	***	Ribonuclease T(2)	IPR029063 (S-adenosyl-L-methionine-dependent methyltransferase)
SPODE83244_EIv1.0_0001420.1	tr|A0A0C3S3H6|A0A0C3S3H6_PHLGI	***	Endo/exonuclease/phosphatase domain-containing protein	IPR005135 (Endonuclease/exonuclease/phosphatase)	GO:0016020, GO:0016021
SPODE83244_EIv1.0_0001420.2	tr|A0A0C3S3H6|A0A0C3S3H6_PHLGI	***	Endo/exonuclease/phosphatase domain-containing protein	IPR005135 (Endonuclease/exonuclease/phosphatase)	GO:0016020, GO:0016021
SPODE83244_EIv1.0_0001430.1	tr|A0A4R0RPM8|A0A4R0RPM8_9APHY	***	Vacuolar calcium ion transporter	IPR004798 (Calcium/proton exchanger CAX)
SPODE83244_EIv1.0_0001430.2	tr|A0A4R0RPM8|A0A4R0RPM8_9APHY	***	Vacuolar calcium ion transporter	IPR004798 (Calcium/proton exchanger CAX)
SPODE83244_EIv1.0_0001440.1	tr|M2QXJ8|M2QXJ8_CERS8	***	FAD_binding_3 domain-containing protein	IPR002938 (FAD-binding domain), IPR023753 (FAD/NAD(P)-binding domain)	GO:0071949
SPODE83244_EIv1.0_0001440.2	tr|M2QXJ8|M2QXJ8_CERS8	***	FAD_binding_3 domain-containing protein	IPR002938 (FAD-binding domain), IPR023753 (FAD/NAD(P)-binding domain)	GO:0071949
SPODE83244_EIv1.0_0001440.3	tr|M2QXJ8|M2QXJ8_CERS8	***	FAD_binding_3 domain-containing protein	IPR002938 (FAD-binding domain), IPR023753 (FAD/NAD(P)-binding domain)	GO:0071949
SPODE83244_EIv1.0_0001440.4	tr|M2QXJ8|M2QXJ8_CERS8	***	FAD_binding_3 domain-containing protein	IPR002938 (FAD-binding domain), IPR023753 (FAD/NAD(P)-binding domain)	GO:0071949
SPODE83244_EIv1.0_0001440.5	tr|M2QXJ8|M2QXJ8_CERS8	***	FAD_binding_3 domain-containing protein	IPR002938 (FAD-binding domain), IPR023753 (FAD/NAD(P)-binding domain)	GO:0071949
SPODE83244_EIv1.0_0001440.6	tr|M2QXJ8|M2QXJ8_CERS8	***	FAD_binding_3 domain-containing protein	IPR002938 (FAD-binding domain), IPR023753 (FAD/NAD(P)-binding domain)	GO:0071949
SPODE83244_EIv1.0_0001440.7	tr|M2QXJ8|M2QXJ8_CERS8	***	FAD_binding_3 domain-containing protein	IPR002938 (FAD-binding domain), IPR023753 (FAD/NAD(P)-binding domain)	GO:0071949
SPODE83244_EIv1.0_0001450.1			Unknown protein
SPODE83244_EIv1.0_0001460.1			Unknown protein
SPODE83244_EIv1.0_0001470.1	tr|Q587P3|Q587P3_PHACH	***	Cytochrome P450	IPR001128 (Cytochrome P450)	GO:0004497, GO:0005506, GO:0016020, GO:0016021, GO:0016491, GO:0016705, GO:0020037, GO:0046872, GO:0055114
SPODE83244_EIv1.0_0001480.1	tr|A0A1X6NEH9|A0A1X6NEH9_9APHY	***	F-box domain-containing protein	IPR032675 (Leucine-rich repeat domain, L domain-like)
SPODE83244_EIv1.0_0001490.1			Unknown protein
SPODE83244_EIv1.0_0001500.1			Unknown protein
SPODE83244_EIv1.0_0001510.1	tr|A0A8I3AFX6|A0A8I3AFX6_9AGAM	***	WW domain binding protein 11-domain-containing protein	IPR019007 (WW domain binding protein 11)
SPODE83244_EIv1.0_0001510.2	tr|A0A8I3AFX6|A0A8I3AFX6_9AGAM	***	WW domain binding protein 11-domain-containing protein	IPR019007 (WW domain binding protein 11)
SPODE83244_EIv1.0_0001520.1	tr|A0A8E2DGU5|A0A8E2DGU5_9APHY	***	RING-type domain-containing protein	IPR013083 (Zinc finger, RING/FYVE/PHD-type)
SPODE83244_EIv1.0_0001520.2	tr|A0A8E2DGU5|A0A8E2DGU5_9APHY	***	RING-type domain-containing protein	IPR013083 (Zinc finger, RING/FYVE/PHD-type)
SPODE83244_EIv1.0_0001520.3	tr|A0A8E2DGU5|A0A8E2DGU5_9APHY	***	RING-type domain-containing protein	IPR013083 (Zinc finger, RING/FYVE/PHD-type)
SPODE83244_EIv1.0_0001520.4	tr|A0A8E2DGU5|A0A8E2DGU5_9APHY	***	RING-type domain-containing protein	IPR013083 (Zinc finger, RING/FYVE/PHD-type)
SPODE83244_EIv1.0_0001520.5	tr|A0A8E2DGU5|A0A8E2DGU5_9APHY	***	RING-type domain-containing protein	IPR013083 (Zinc finger, RING/FYVE/PHD-type)
SPODE83244_EIv1.0_0001520.6	tr|A0A8E2DGU5|A0A8E2DGU5_9APHY	***	RING-type domain-containing protein	IPR013083 (Zinc finger, RING/FYVE/PHD-type)
SPODE83244_EIv1.0_0001530.1	tr|A0A369KBV9|A0A369KBV9_HYPMA	***	High osmolarity signaling protein SHO1	IPR001452 (SH3 domain)	GO:0005034
SPODE83244_EIv1.0_0001530.2	tr|A0A369KBV9|A0A369KBV9_HYPMA	***	High osmolarity signaling protein SHO1	IPR001452 (SH3 domain)	GO:0005034
SPODE83244_EIv1.0_0001530.3	tr|A0A8H6XVX0|A0A8H6XVX0_9AGAR	***	High osmolarity signaling protein SHO1	IPR001452 (SH3 domain)
SPODE83244_EIv1.0_0001540.1			Unknown protein
SPODE83244_EIv1.0_0001550.1	tr|A0A8E2AVJ9|A0A8E2AVJ9_9APHY	***	HDAC_interact domain-containing protein	IPR003822 (Paired amphipathic helix), IPR013194 (Histone deacetylase interacting domain), IPR031693 (Sin3, C-terminal)
SPODE83244_EIv1.0_0001550.2	tr|A0A2H3J8S0|A0A2H3J8S0_WOLCO	***	HDAC_interact domain-containing protein	IPR003822 (Paired amphipathic helix), IPR013194 (Histone deacetylase interacting domain), IPR031693 (Sin3, C-terminal)	GO:0003714, GO:0005634, GO:0006355, GO:1903507
SPODE83244_EIv1.0_0001550.3	tr|A0A2H3J8S0|A0A2H3J8S0_WOLCO	***	HDAC_interact domain-containing protein	IPR003822 (Paired amphipathic helix), IPR013194 (Histone deacetylase interacting domain), IPR031693 (Sin3, C-terminal)	GO:0003714, GO:0005634, GO:0006355, GO:1903507
SPODE83244_EIv1.0_0001550.4	tr|J7RG56|J7RG56_9APHY	***	HDAC_interact domain-containing protein	IPR003822 (Paired amphipathic helix), IPR013194 (Histone deacetylase interacting domain), IPR031693 (Sin3, C-terminal)	GO:0003714, GO:0005634, GO:0006355, GO:1903507
SPODE83244_EIv1.0_0001550.5	tr|A0A2H3J8S0|A0A2H3J8S0_WOLCO	***	HDAC_interact domain-containing protein	IPR003822 (Paired amphipathic helix), IPR013194 (Histone deacetylase interacting domain), IPR031693 (Sin3, C-terminal)	GO:0003714, GO:0005634, GO:0006355, GO:1903507
SPODE83244_EIv1.0_0001560.1	tr|A0A4S4MBV1|A0A4S4MBV1_9AGAM	*-*	HDAC_interact domain-containing protein
SPODE83244_EIv1.0_0001560.2	tr|A0A4S4MBV1|A0A4S4MBV1_9AGAM	*-*	HDAC_interact domain-containing protein
SPODE83244_EIv1.0_0001560.3	tr|A0A4S4MBV1|A0A4S4MBV1_9AGAM	*-*	HDAC_interact domain-containing protein
SPODE83244_EIv1.0_0001560.4	tr|A0A4S4MBV1|A0A4S4MBV1_9AGAM	*-*	HDAC_interact domain-containing protein
SPODE83244_EIv1.0_0001570.1	tr|A0A8H7FT69|A0A8H7FT69_9AGAM	*-*	Mannosyltransferase
SPODE83244_EIv1.0_0001570.2	tr|A0A8H7FT69|A0A8H7FT69_9AGAM	*-*	Mannosyltransferase
SPODE83244_EIv1.0_0001580.1	tr|A0A8H7TXT2|A0A8H7TXT2_9APHY	***	Mannosyltransferase	IPR005599 (GPI mannosyltransferase)
SPODE83244_EIv1.0_0001590.1			Unknown protein
SPODE83244_EIv1.0_0001600.1	tr|A0A4Q9PAI5|A0A4Q9PAI5_9APHY	***	DUF6533 domain-containing protein
SPODE83244_EIv1.0_0001600.2	tr|A0A4Q9PAI5|A0A4Q9PAI5_9APHY	***	DUF6533 domain-containing protein
SPODE83244_EIv1.0_0001610.1			Unknown protein
SPODE83244_EIv1.0_0001620.1	sp|P62793|H4_AGABI	***	Histone H4	IPR001951 (Histone H4), IPR009072 (Histone-fold)	GO:0000786, GO:0003677, GO:0005634, GO:0005694, GO:0006334, GO:0046982
SPODE83244_EIv1.0_0001630.1	tr|A0A8H7FAH1|A0A8H7FAH1_AGABI	***	Thioredoxin domain-containing protein	IPR005746 (Thioredoxin), IPR012336 (Thioredoxin-like fold)
SPODE83244_EIv1.0_0001640.1	tr|A0A1C7M7T3|A0A1C7M7T3_GRIFR	*-*	Non-specific serine/threonine protein kinase	IPR011009 (Protein kinase-like domain)	GO:0004672, GO:0006468
SPODE83244_EIv1.0_0001650.1	tr|A0A1M2VA88|A0A1M2VA88_TRAPU	***	Nucleoporin pom152		GO:0006913, GO:0017056, GO:0070762
SPODE83244_EIv1.0_0001650.2	tr|A0A1M2VA88|A0A1M2VA88_TRAPU	***	Nucleoporin pom152		GO:0006913, GO:0017056, GO:0070762
SPODE83244_EIv1.0_0001650.3	tr|A0A1M2VA88|A0A1M2VA88_TRAPU	***	Nucleoporin pom152		GO:0006913, GO:0017056, GO:0070762
SPODE83244_EIv1.0_0001660.1	tr|A0A2H3JDL0|A0A2H3JDL0_WOLCO	***	Inorganic diphosphatase	IPR008162 (Inorganic pyrophosphatase)	GO:0000287, GO:0004427, GO:0005737, GO:0006796
SPODE83244_EIv1.0_0001670.1	tr|A0A4R0R657|A0A4R0R657_9APHY	***	Spindle pole body component	IPR007259 (Gamma-tubulin complex component protein)
SPODE83244_EIv1.0_0001670.2	tr|A0A4R0R657|A0A4R0R657_9APHY	***	Spindle pole body component	IPR007259 (Gamma-tubulin complex component protein)
SPODE83244_EIv1.0_0001670.3	tr|A0A4R0R657|A0A4R0R657_9APHY	***	Spindle pole body component	IPR007259 (Gamma-tubulin complex component protein)
SPODE83244_EIv1.0_0001670.4	tr|A0A4R0R657|A0A4R0R657_9APHY	***	Spindle pole body component	IPR007259 (Gamma-tubulin complex component protein)
SPODE83244_EIv1.0_0001670.5	tr|A0A4R0R657|A0A4R0R657_9APHY	***	Spindle pole body component	IPR007259 (Gamma-tubulin complex component protein)
SPODE83244_EIv1.0_0001680.1	tr|A0A2R6RHX8|A0A2R6RHX8_9APHY	***	Rab-GAP TBC domain-containing protein	IPR000195 (Rab-GTPase-TBC domain)
SPODE83244_EIv1.0_0001690.1			Unknown protein
SPODE83244_EIv1.0_0001700.1	tr|A0A2R6RHZ3|A0A2R6RHZ3_9APHY	***	Peptidase A1 domain-containing protein	IPR001461 (Aspartic peptidase A1 family), IPR021109 (Aspartic peptidase domain)	GO:0004190, GO:0006508, GO:0008233, GO:0016787
SPODE83244_EIv1.0_0001700.2	tr|A0A2R6RHZ3|A0A2R6RHZ3_9APHY	***	Peptidase A1 domain-containing protein	IPR001461 (Aspartic peptidase A1 family), IPR021109 (Aspartic peptidase domain)	GO:0004190, GO:0006508, GO:0008233, GO:0016787
SPODE83244_EIv1.0_0001710.1	tr|W4KMQ6|W4KMQ6_HETIT	***	DUF2235 domain-containing protein	IPR018712 (Domain of unknown function DUF2235), IPR029058 (Alpha/Beta hydrolase fold)
SPODE83244_EIv1.0_0001710.2	tr|W4KMQ6|W4KMQ6_HETIT	***	DUF2235 domain-containing protein	IPR018712 (Domain of unknown function DUF2235), IPR029058 (Alpha/Beta hydrolase fold)
SPODE83244_EIv1.0_0001710.3	tr|A0A4S4K6B3|A0A4S4K6B3_9APHY	***	DUF2235 domain-containing protein	IPR018712 (Domain of unknown function DUF2235), IPR029058 (Alpha/Beta hydrolase fold)
SPODE83244_EIv1.0_0001710.4	tr|A0A4S4K6B3|A0A4S4K6B3_9APHY	***	DUF2235 domain-containing protein	IPR018712 (Domain of unknown function DUF2235), IPR029058 (Alpha/Beta hydrolase fold)
SPODE83244_EIv1.0_0001710.5	tr|A0A2R6S5G6|A0A2R6S5G6_9APHY	***	DUF2235 domain-containing protein	IPR018712 (Domain of unknown function DUF2235), IPR029058 (Alpha/Beta hydrolase fold)	GO:0016020, GO:0016021
SPODE83244_EIv1.0_0001720.1	tr|A0A4R0RIB5|A0A4R0RIB5_9APHY	***	(4-O-methyl)-D-glucuronate--lignin esterase	IPR032675 (Leucine-rich repeat domain, L domain-like)
SPODE83244_EIv1.0_0001730.1			Unknown protein
SPODE83244_EIv1.0_0001740.1	tr|A0A8H6SSA8|A0A8H6SSA8_9AGAR	*-*	Serine/threonine-protein phosphatase
SPODE83244_EIv1.0_0001750.1	tr|A0A5C3LW91|A0A5C3LW91_9AGAR	***	Nucleolar protein,Nop52-domain-containing protein	IPR010301 (Nucleolar, Nop52)
SPODE83244_EIv1.0_0001750.2	tr|A0A5C3LW91|A0A5C3LW91_9AGAR	***	Nucleolar protein,Nop52-domain-containing protein	IPR010301 (Nucleolar, Nop52)
SPODE83244_EIv1.0_0001750.3	tr|A0A5C3LW91|A0A5C3LW91_9AGAR	***	Nucleolar protein,Nop52-domain-containing protein	IPR010301 (Nucleolar, Nop52)
SPODE83244_EIv1.0_0001750.4	tr|A0A5C3LW91|A0A5C3LW91_9AGAR	***	Nucleolar protein,Nop52-domain-containing protein	IPR010301 (Nucleolar, Nop52)
SPODE83244_EIv1.0_0001760.1			Unknown protein
SPODE83244_EIv1.0_0001760.2			Unknown protein
SPODE83244_EIv1.0_0001770.1			Unknown protein
SPODE83244_EIv1.0_0001770.2			Unknown protein
SPODE83244_EIv1.0_0001770.3			Unknown protein
SPODE83244_EIv1.0_0001770.4			Unknown protein
SPODE83244_EIv1.0_0001780.1	tr|A0A5M8PXC3|A0A5M8PXC3_9LECA	*-*	Vegetative incompatibility HET-E-1
SPODE83244_EIv1.0_0001790.1	tr|A0A3M7MAT9|A0A3M7MAT9_9PLEO	***	Proteasome subunit beta type	IPR021709 (Protein of unknown function DUF3292)
SPODE83244_EIv1.0_0001790.2	tr|A0A3M7MAT9|A0A3M7MAT9_9PLEO	***	Proteasome subunit beta type	IPR021709 (Protein of unknown function DUF3292)
SPODE83244_EIv1.0_0001790.3	tr|A0A3M7MAT9|A0A3M7MAT9_9PLEO	***	Proteasome subunit beta type	IPR021709 (Protein of unknown function DUF3292)
SPODE83244_EIv1.0_0001790.4	tr|A0A3M7MAT9|A0A3M7MAT9_9PLEO	***	Proteasome subunit beta type	IPR021709 (Protein of unknown function DUF3292)
SPODE83244_EIv1.0_0001790.5	tr|A0A3M7MAT9|A0A3M7MAT9_9PLEO	***	Proteasome subunit beta type	IPR021709 (Protein of unknown function DUF3292)
SPODE83244_EIv1.0_0001800.1			Unknown protein
SPODE83244_EIv1.0_0001810.1	tr|A0A401GK03|A0A401GK03_9APHY	***	F-box domain-containing protein	IPR001810 (F-box domain)
SPODE83244_EIv1.0_0001810.2	tr|A0A401GK03|A0A401GK03_9APHY	*-*	F-box domain-containing protein	IPR001810 (F-box domain)
SPODE83244_EIv1.0_0001820.1	tr|A0A401GK03|A0A401GK03_9APHY	***	F-box domain-containing protein	IPR001810 (F-box domain)
SPODE83244_EIv1.0_0001830.1	tr|A0A4R0RPC3|A0A4R0RPC3_9APHY	***	DUF6533 domain-containing protein
SPODE83244_EIv1.0_0001830.2	tr|A0A4R0RPC3|A0A4R0RPC3_9APHY	***	DUF6533 domain-containing protein
SPODE83244_EIv1.0_0001840.1	tr|A0A5B1QS74|A0A5B1QS74_9AGAM	***	F-box domain-containing protein
SPODE83244_EIv1.0_0001840.2	tr|A0A5B1QS74|A0A5B1QS74_9AGAM	***	F-box domain-containing protein
SPODE83244_EIv1.0_0001840.3	tr|A0A5B1QS74|A0A5B1QS74_9AGAM	***	F-box domain-containing protein
SPODE83244_EIv1.0_0001850.1	tr|A0A2Z6RL47|A0A2Z6RL47_9GLOM	***	BTB domain transcription factor
SPODE83244_EIv1.0_0001860.1	tr|A0A165UHU8|A0A165UHU8_9APHY	***	EF-hand protein	IPR011992 (EF-hand domain pair)	GO:0005509
SPODE83244_EIv1.0_0001860.2	tr|A0A1M2VAE1|A0A1M2VAE1_TRAPU	***	Myosin regulatory light chain	IPR011992 (EF-hand domain pair)	GO:0005509
SPODE83244_EIv1.0_0001860.3	tr|A0A165UHU8|A0A165UHU8_9APHY	***	EF-hand protein	IPR011992 (EF-hand domain pair)	GO:0005509
SPODE83244_EIv1.0_0001870.1	tr|A0A401GK13|A0A401GK13_9APHY	***	F-box domain-containing protein	IPR001810 (F-box domain)
SPODE83244_EIv1.0_0001870.2	tr|A0A401GK13|A0A401GK13_9APHY	***	F-box domain-containing protein	IPR001810 (F-box domain)
SPODE83244_EIv1.0_0001870.3	tr|A0A165SD60|A0A165SD60_9APHY	***	F-box domain-containing protein	IPR001810 (F-box domain)
SPODE83244_EIv1.0_0001870.4	tr|A0A401GK13|A0A401GK13_9APHY	***	F-box domain-containing protein
SPODE83244_EIv1.0_0001880.1	tr|A0A401GK13|A0A401GK13_9APHY	***	F-box domain-containing protein	IPR001810 (F-box domain)
SPODE83244_EIv1.0_0001880.2	tr|A0A2H3K0C8|A0A2H3K0C8_WOLCO	***	F-box domain-containing protein
SPODE83244_EIv1.0_0001890.1	tr|A0A1X6NE88|A0A1X6NE88_9APHY	***	5-hydroxyisourate hydrolase	IPR014306 (Hydroxyisourate hydrolase), IPR023416 (Transthyretin/hydroxyisourate hydrolase, superfamily)	GO:0006144, GO:0016787, GO:0033971
SPODE83244_EIv1.0_0001890.2	tr|A0A1X6NE88|A0A1X6NE88_9APHY	***	5-hydroxyisourate hydrolase	IPR014306 (Hydroxyisourate hydrolase), IPR023416 (Transthyretin/hydroxyisourate hydrolase, superfamily)	GO:0006144, GO:0016787, GO:0033971
SPODE83244_EIv1.0_0001890.3	tr|A0A1X6NE88|A0A1X6NE88_9APHY	***	5-hydroxyisourate hydrolase	IPR014306 (Hydroxyisourate hydrolase), IPR023416 (Transthyretin/hydroxyisourate hydrolase, superfamily)	GO:0006144, GO:0016787, GO:0033971
SPODE83244_EIv1.0_0001890.4	tr|A0A1X6NE88|A0A1X6NE88_9APHY	***	5-hydroxyisourate hydrolase	IPR014306 (Hydroxyisourate hydrolase), IPR023416 (Transthyretin/hydroxyisourate hydrolase, superfamily)	GO:0006144, GO:0016787, GO:0033971
SPODE83244_EIv1.0_0001900.1	tr|A0A8H5EUC7|A0A8H5EUC7_9AGAR	***	RRM domain-containing protein
SPODE83244_EIv1.0_0001900.2	tr|A0A8H5EUC7|A0A8H5EUC7_9AGAR	***	RRM domain-containing protein
SPODE83244_EIv1.0_0001910.1	tr|A0A2H3IWD9|A0A2H3IWD9_WOLCO	***	Membrane-associated glutathione metabolism protein	IPR001129 (Membrane-associated, eicosanoid/glutathione metabolism (MAPEG) protein), IPR023352 (Membrane associated eicosanoid/glutathione metabolism-like domain)	GO:0016020, GO:0016021
SPODE83244_EIv1.0_0001910.2	tr|A0A2H3IWD9|A0A2H3IWD9_WOLCO	***	Membrane-associated glutathione metabolism protein	IPR001129 (Membrane-associated, eicosanoid/glutathione metabolism (MAPEG) protein), IPR023352 (Membrane associated eicosanoid/glutathione metabolism-like domain)	GO:0016020, GO:0016021
SPODE83244_EIv1.0_0001910.3	tr|A0A2H3IWD9|A0A2H3IWD9_WOLCO	***	Membrane-associated glutathione metabolism protein	IPR001129 (Membrane-associated, eicosanoid/glutathione metabolism (MAPEG) protein), IPR023352 (Membrane associated eicosanoid/glutathione metabolism-like domain)	GO:0016020, GO:0016021
SPODE83244_EIv1.0_0001920.1	tr|A0A4S4N5H5|A0A4S4N5H5_9APHY	***	CAF1C_H4-bd domain-containing protein	IPR015943 (WD40/YVTN repeat-like-containing domain), IPR020472 (G-protein beta WD-40 repeat), IPR022052 (Histone-binding protein RBBP4, N-terminal)
SPODE83244_EIv1.0_0001920.2	tr|A0A4S4N5H5|A0A4S4N5H5_9APHY	***	CAF1C_H4-bd domain-containing protein	IPR015943 (WD40/YVTN repeat-like-containing domain), IPR020472 (G-protein beta WD-40 repeat), IPR022052 (Histone-binding protein RBBP4, N-terminal)
SPODE83244_EIv1.0_0001920.3	tr|A0A8H7P6R9|A0A8H7P6R9_9APHY	***	CAF1C_H4-bd domain-containing protein	IPR015943 (WD40/YVTN repeat-like-containing domain), IPR020472 (G-protein beta WD-40 repeat)
SPODE83244_EIv1.0_0001930.1	tr|A0A8E2J7D4|A0A8E2J7D4_9APHY	***	Proteasome activator pa28, REG alpha/beta subunit	IPR009077 (Proteasome activator pa28)
SPODE83244_EIv1.0_0001940.1	tr|A0A165F7M5|A0A165F7M5_9APHY	***	DUF3591 domain-containing protein	IPR022591 (Transcription initiation factor TFIID subunit 1, domain of unknown function)	GO:0005669
SPODE83244_EIv1.0_0001940.2	tr|A0A165F7M5|A0A165F7M5_9APHY	***	DUF3591 domain-containing protein	IPR022591 (Transcription initiation factor TFIID subunit 1, domain of unknown function)	GO:0005669
SPODE83244_EIv1.0_0001940.3	tr|A0A165F7M5|A0A165F7M5_9APHY	***	DUF3591 domain-containing protein	IPR022591 (Transcription initiation factor TFIID subunit 1, domain of unknown function)	GO:0005669
SPODE83244_EIv1.0_0001940.4	tr|A0A165F7M5|A0A165F7M5_9APHY	***	DUF3591 domain-containing protein	IPR022591 (Transcription initiation factor TFIID subunit 1, domain of unknown function)	GO:0005669
SPODE83244_EIv1.0_0001950.1			Unknown protein
SPODE83244_EIv1.0_0001960.1			Unknown protein
SPODE83244_EIv1.0_0001970.1	tr|A0A401G5H1|A0A401G5H1_9APHY	***	pH-response transcription factor pacC/RIM101
SPODE83244_EIv1.0_0001970.2	tr|A0A401G5H1|A0A401G5H1_9APHY	***	pH-response transcription factor pacC/RIM101
SPODE83244_EIv1.0_0001970.3	tr|A0A401G5H1|A0A401G5H1_9APHY	***	pH-response transcription factor pacC/RIM101
SPODE83244_EIv1.0_0001970.4	tr|A0A401G5H1|A0A401G5H1_9APHY	***	pH-response transcription factor pacC/RIM101
SPODE83244_EIv1.0_0001970.5	tr|A0A401G5H1|A0A401G5H1_9APHY	***	pH-response transcription factor pacC/RIM101
SPODE83244_EIv1.0_0001970.6	tr|A0A401G5H1|A0A401G5H1_9APHY	***	pH-response transcription factor pacC/RIM101
SPODE83244_EIv1.0_0001970.7	tr|A0A401G5H1|A0A401G5H1_9APHY	***	pH-response transcription factor pacC/RIM101
SPODE83244_EIv1.0_0001970.8	tr|A0A401G5H1|A0A401G5H1_9APHY	***	pH-response transcription factor pacC/RIM101
SPODE83244_EIv1.0_0001970.9	tr|A0A401G5H1|A0A401G5H1_9APHY	***	pH-response transcription factor pacC/RIM101
SPODE83244_EIv1.0_0001980.1	tr|A0A5B1QSV3|A0A5B1QSV3_9AGAM	***	F-box domain-containing protein	IPR001810 (F-box domain)
SPODE83244_EIv1.0_0001980.2	tr|A0A5B1QSV3|A0A5B1QSV3_9AGAM	***	F-box domain-containing protein	IPR001810 (F-box domain)
SPODE83244_EIv1.0_0001980.3	tr|A0A5B1QS74|A0A5B1QS74_9AGAM	*-*	F-box domain-containing protein	IPR001810 (F-box domain)
SPODE83244_EIv1.0_0001990.1	tr|K5XEK5|K5XEK5_PHACS	***	2,5-diamino-6-ribosylamino-4(3H)-pyrimidinone 5'-phosphate reductase	IPR024072 (Dihydrofolate reductase-like domain)	GO:0008703, GO:0009231, GO:0055114
SPODE83244_EIv1.0_0001990.2	tr|K5XEK5|K5XEK5_PHACS	***	2,5-diamino-6-ribosylamino-4(3H)-pyrimidinone 5'-phosphate reductase	IPR024072 (Dihydrofolate reductase-like domain)	GO:0008703, GO:0009231, GO:0055114
SPODE83244_EIv1.0_0001990.3	tr|A0A165T429|A0A165T429_9APHY	***	2,5-diamino-6-ribosylamino-4(3H)-pyrimidinone 5'-phosphate reductase	IPR024072 (Dihydrofolate reductase-like domain)	GO:0008703, GO:0009231, GO:0055114
SPODE83244_EIv1.0_0001990.4	tr|K5XEK5|K5XEK5_PHACS	***	2,5-diamino-6-ribosylamino-4(3H)-pyrimidinone 5'-phosphate reductase	IPR024072 (Dihydrofolate reductase-like domain)	GO:0008703, GO:0009231, GO:0055114
SPODE83244_EIv1.0_0001990.5	tr|K5XEK5|K5XEK5_PHACS	***	2,5-diamino-6-ribosylamino-4(3H)-pyrimidinone 5'-phosphate reductase	IPR024072 (Dihydrofolate reductase-like domain)	GO:0008703, GO:0009231, GO:0055114
SPODE83244_EIv1.0_0002000.1	sp|D8PR70|MAP2_SCHCM	***	Methionine aminopeptidase 2	IPR000994 (Peptidase M24), IPR001714 (Peptidase M24, methionine aminopeptidase), IPR011991 (Winged helix-turn-helix DNA-binding domain)	GO:0004177, GO:0005737, GO:0006508, GO:0008233, GO:0008235, GO:0016787, GO:0046872, GO:0070006, GO:0070084
SPODE83244_EIv1.0_0002000.2	sp|D8PR70|MAP2_SCHCM	***	Methionine aminopeptidase 2	IPR000994 (Peptidase M24), IPR001714 (Peptidase M24, methionine aminopeptidase), IPR011991 (Winged helix-turn-helix DNA-binding domain)	GO:0004177, GO:0005737, GO:0006508, GO:0008233, GO:0008235, GO:0016787, GO:0046872, GO:0070006, GO:0070084
SPODE83244_EIv1.0_0002000.3	sp|D8PR70|MAP2_SCHCM	***	Methionine aminopeptidase 2	IPR000994 (Peptidase M24), IPR001714 (Peptidase M24, methionine aminopeptidase), IPR011991 (Winged helix-turn-helix DNA-binding domain)	GO:0004177, GO:0005737, GO:0006508, GO:0008233, GO:0008235, GO:0016787, GO:0046872, GO:0070006, GO:0070084
SPODE83244_EIv1.0_0002000.4	sp|D8PR70|MAP2_SCHCM	***	Methionine aminopeptidase 2	IPR000994 (Peptidase M24), IPR001714 (Peptidase M24, methionine aminopeptidase), IPR011991 (Winged helix-turn-helix DNA-binding domain)	GO:0004177, GO:0005737, GO:0006508, GO:0008233, GO:0008235, GO:0016787, GO:0046872, GO:0070006, GO:0070084
SPODE83244_EIv1.0_0002010.1	tr|A0A067Q815|A0A067Q815_9AGAM	***	Abhydrolase_3 domain-containing protein	IPR029058 (Alpha/Beta hydrolase fold)	GO:0016787
SPODE83244_EIv1.0_0002010.2	tr|A0A067Q815|A0A067Q815_9AGAM	***	Abhydrolase_3 domain-containing protein	IPR029058 (Alpha/Beta hydrolase fold)	GO:0016787
SPODE83244_EIv1.0_0002010.3	tr|A0A067Q815|A0A067Q815_9AGAM	***	Abhydrolase_3 domain-containing protein	IPR029058 (Alpha/Beta hydrolase fold)	GO:0016787
SPODE83244_EIv1.0_0002010.4	tr|A0A067Q815|A0A067Q815_9AGAM	***	Abhydrolase_3 domain-containing protein	IPR029058 (Alpha/Beta hydrolase fold)	GO:0016787
SPODE83244_EIv1.0_0002020.1	tr|A0A8E2J7X4|A0A8E2J7X4_9APHY	***	Carboxylic ester hydrolase	IPR029058 (Alpha/Beta hydrolase fold)
SPODE83244_EIv1.0_0002020.2	tr|A0A8E2J7X4|A0A8E2J7X4_9APHY	***	Carboxylic ester hydrolase	IPR029058 (Alpha/Beta hydrolase fold)
SPODE83244_EIv1.0_0002020.3	tr|A0A8E2J7X4|A0A8E2J7X4_9APHY	***	Carboxylic ester hydrolase	IPR029058 (Alpha/Beta hydrolase fold)
SPODE83244_EIv1.0_0002030.1	tr|A0A8E2J6H4|A0A8E2J6H4_9APHY	***	Carboxylic ester hydrolase	IPR029058 (Alpha/Beta hydrolase fold)
SPODE83244_EIv1.0_0002040.1	tr|M2RUP8|M2RUP8_CERS8	***	Carboxylic ester hydrolase	IPR029058 (Alpha/Beta hydrolase fold)	GO:0016787
SPODE83244_EIv1.0_0002040.2	tr|M2RUP8|M2RUP8_CERS8	***	Carboxylic ester hydrolase	IPR029058 (Alpha/Beta hydrolase fold)	GO:0016787
SPODE83244_EIv1.0_0002040.3	tr|M2RUP8|M2RUP8_CERS8	***	Carboxylic ester hydrolase	IPR029058 (Alpha/Beta hydrolase fold)	GO:0016787
SPODE83244_EIv1.0_0002040.4	tr|M2RUP8|M2RUP8_CERS8	***	Carboxylic ester hydrolase	IPR029058 (Alpha/Beta hydrolase fold)	GO:0016787
SPODE83244_EIv1.0_0002040.5	tr|M2RUP8|M2RUP8_CERS8	***	Carboxylic ester hydrolase	IPR029058 (Alpha/Beta hydrolase fold)	GO:0016787
SPODE83244_EIv1.0_0002050.1	tr|A0A4R0RQQ6|A0A4R0RQQ6_9APHY	***	CBFD_NFYB_HMF domain-containing protein
SPODE83244_EIv1.0_0002050.2	tr|A0A4R0RQQ6|A0A4R0RQQ6_9APHY	***	CBFD_NFYB_HMF domain-containing protein
SPODE83244_EIv1.0_0002050.3	tr|A0A4R0RQQ6|A0A4R0RQQ6_9APHY	***	CBFD_NFYB_HMF domain-containing protein
SPODE83244_EIv1.0_0002060.1	tr|A0A4R0RQQ6|A0A4R0RQQ6_9APHY	*-*	CBFD_NFYB_HMF domain-containing protein	IPR009072 (Histone-fold)
SPODE83244_EIv1.0_0002060.2	tr|A0A4R0RQQ6|A0A4R0RQQ6_9APHY	*-*	CBFD_NFYB_HMF domain-containing protein	IPR009072 (Histone-fold)
SPODE83244_EIv1.0_0002070.1	tr|A0A286UI64|A0A286UI64_9AGAM	***	Rhamnogalacturonan acetylesterase	IPR000254 (Cellulose-binding domain, fungal), IPR013830 (SGNH hydrolase-type esterase domain)	GO:0005576, GO:0005975, GO:0030248
SPODE83244_EIv1.0_0002080.1	tr|A0A5C2SME4|A0A5C2SME4_9APHY	***	Coatomer subunit beta	IPR016460 (Coatomer beta subunit (COPB1)), IPR029446 (Coatomer beta subunit, appendage platform domain)
SPODE83244_EIv1.0_0002080.2	tr|A0A5C2SME4|A0A5C2SME4_9APHY	***	Coatomer subunit beta	IPR016460 (Coatomer beta subunit (COPB1)), IPR029446 (Coatomer beta subunit, appendage platform domain)
SPODE83244_EIv1.0_0002080.3	tr|A0A5C2SME4|A0A5C2SME4_9APHY	***	Coatomer subunit beta	IPR016460 (Coatomer beta subunit (COPB1)), IPR029446 (Coatomer beta subunit, appendage platform domain)
SPODE83244_EIv1.0_0002080.4	tr|A0A5C2SME4|A0A5C2SME4_9APHY	***	Coatomer subunit beta	IPR016460 (Coatomer beta subunit (COPB1)), IPR029446 (Coatomer beta subunit, appendage platform domain)
SPODE83244_EIv1.0_0002080.5	tr|A0A371DHI3|A0A371DHI3_9APHY	***	Coatomer subunit beta	IPR016460 (Coatomer beta subunit (COPB1)), IPR029446 (Coatomer beta subunit, appendage platform domain)	GO:0005198, GO:0005737, GO:0006886, GO:0016192, GO:0030117, GO:0030126
SPODE83244_EIv1.0_0002090.1	tr|A0A8H7P6M4|A0A8H7P6M4_9APHY	***	CSTF2_hinge domain-containing protein	IPR025742 (Cleavage stimulation factor subunit 2, hinge domain)
SPODE83244_EIv1.0_0002100.1	tr|A0A5C3NS31|A0A5C3NS31_9APHY	***	Hydrophobin	IPR001338 (Hydrophobin)
SPODE83244_EIv1.0_0002110.1	tr|A0A1Y2J103|A0A1Y2J103_PYCCO	***	Glutaredoxin	IPR012336 (Thioredoxin-like fold)	GO:0005623, GO:0009055, GO:0015035, GO:0022900, GO:0045454, GO:0055114
SPODE83244_EIv1.0_0002110.2	tr|A0A1Y2J103|A0A1Y2J103_PYCCO	***	Glutaredoxin	IPR012336 (Thioredoxin-like fold)	GO:0005623, GO:0009055, GO:0015035, GO:0022900, GO:0045454, GO:0055114
SPODE83244_EIv1.0_0002110.3	tr|A0A1Y2J103|A0A1Y2J103_PYCCO	***	Glutaredoxin	IPR012336 (Thioredoxin-like fold)	GO:0005623, GO:0009055, GO:0015035, GO:0022900, GO:0045454, GO:0055114
SPODE83244_EIv1.0_0002110.4	tr|A0A371DHG2|A0A371DHG2_9APHY	***	Glutaredoxin	IPR012336 (Thioredoxin-like fold)	GO:0005623, GO:0009055, GO:0015035, GO:0022900, GO:0045454, GO:0055114
SPODE83244_EIv1.0_0002120.1	tr|A0A8H8SK37|A0A8H8SK37_9AGAM	***	NIF3 (NGG1p interacting factor 3)	IPR002678 (GTP cyclohydrolase 1 type 2/Nif3), IPR014729 (Rossmann-like alpha/beta/alpha sandwich fold)
SPODE83244_EIv1.0_0002130.1	tr|C5FSZ2|C5FSZ2_ARTOC	***	NADH-ubiquinone oxidoreductase subunit	IPR022885 (NAD(P)H-quinone oxidoreductase subunit D/H), IPR029014 (NiFe hydrogenase-like)	GO:0016491, GO:0016651, GO:0048038, GO:0051287, GO:0055114
SPODE83244_EIv1.0_0002130.2	tr|C5FSZ2|C5FSZ2_ARTOC	***	NADH-ubiquinone oxidoreductase subunit	IPR022885 (NAD(P)H-quinone oxidoreductase subunit D/H), IPR029014 (NiFe hydrogenase-like)	GO:0016491, GO:0016651, GO:0048038, GO:0051287, GO:0055114
SPODE83244_EIv1.0_0002130.3	tr|C5FSZ2|C5FSZ2_ARTOC	***	NADH-ubiquinone oxidoreductase subunit	IPR022885 (NAD(P)H-quinone oxidoreductase subunit D/H), IPR029014 (NiFe hydrogenase-like)	GO:0016491, GO:0016651, GO:0048038, GO:0051287, GO:0055114
SPODE83244_EIv1.0_0002140.1	tr|A0A4R0RSC4|A0A4R0RSC4_9APHY	***	MRH domain-containing protein	IPR018939 (Autophagy-related protein 27)
SPODE83244_EIv1.0_0002150.1			Unknown protein
SPODE83244_EIv1.0_0002160.1	tr|A0A401G5P5|A0A401G5P5_9APHY	***	BHLH domain-containing protein	IPR011598 (Myc-type, basic helix-loop-helix (bHLH) domain)
SPODE83244_EIv1.0_0002170.1			Unknown protein
SPODE83244_EIv1.0_0002180.1			Unknown protein
SPODE83244_EIv1.0_0002190.1	tr|A0A0W0FRQ8|A0A0W0FRQ8_9AGAR	*-*	BHLH domain-containing protein		GO:0016020, GO:0016021, GO:0046983
SPODE83244_EIv1.0_0002190.2	tr|A0A1Q3EH69|A0A1Q3EH69_LENED	*-*	BHLH domain-containing protein		GO:0016020, GO:0016021, GO:0046983
SPODE83244_EIv1.0_0002190.3	tr|A0A0W0FRQ8|A0A0W0FRQ8_9AGAR	*-*	BHLH domain-containing protein		GO:0016020, GO:0016021, GO:0046983
SPODE83244_EIv1.0_0002190.4	tr|A0A0W0FRQ8|A0A0W0FRQ8_9AGAR	*-*	BHLH domain-containing protein		GO:0016020, GO:0016021, GO:0046983
SPODE83244_EIv1.0_0002190.5	tr|A0A0W0FRQ8|A0A0W0FRQ8_9AGAR	*-*	BHLH domain-containing protein		GO:0016020, GO:0016021, GO:0046983
SPODE83244_EIv1.0_0002200.1			Unknown protein
SPODE83244_EIv1.0_0002210.1			Unknown protein
SPODE83244_EIv1.0_0002220.1	tr|J4HYB4|J4HYB4_9APHY	***	BHLH domain-containing protein	IPR011598 (Myc-type, basic helix-loop-helix (bHLH) domain)	GO:0006355, GO:0046983
SPODE83244_EIv1.0_0002220.2	tr|J4HYB4|J4HYB4_9APHY	***	BHLH domain-containing protein	IPR011598 (Myc-type, basic helix-loop-helix (bHLH) domain)	GO:0006355, GO:0046983
SPODE83244_EIv1.0_0002220.3	tr|J4HYB4|J4HYB4_9APHY	***	BHLH domain-containing protein	IPR011598 (Myc-type, basic helix-loop-helix (bHLH) domain)	GO:0006355, GO:0046983
SPODE83244_EIv1.0_0002220.4	tr|J4HYB4|J4HYB4_9APHY	***	BHLH domain-containing protein	IPR011598 (Myc-type, basic helix-loop-helix (bHLH) domain)	GO:0006355, GO:0046983
SPODE83244_EIv1.0_0002230.1			Unknown protein
SPODE83244_EIv1.0_0002240.1	tr|A0A165T4L9|A0A165T4L9_9APHY	***	Mediator of RNA polymerase II transcription subunit 11	IPR019404 (Mediator complex, subunit Med11)	GO:0003712, GO:0005634, GO:0006357, GO:0016592
SPODE83244_EIv1.0_0002240.2	tr|A0A165T4L9|A0A165T4L9_9APHY	***	Mediator of RNA polymerase II transcription subunit 11	IPR019404 (Mediator complex, subunit Med11)	GO:0003712, GO:0005634, GO:0006357, GO:0016592
SPODE83244_EIv1.0_0002240.3	tr|A0A165T4L9|A0A165T4L9_9APHY	***	Mediator of RNA polymerase II transcription subunit 11	IPR019404 (Mediator complex, subunit Med11)	GO:0003712, GO:0005634, GO:0006357, GO:0016592
SPODE83244_EIv1.0_0002250.1	tr|A0A165F9G3|A0A165F9G3_9APHY	***	Tubulin-specific chaperone A	IPR004226 (Tubulin binding cofactor A)	GO:0005737, GO:0005856, GO:0005874, GO:0007021, GO:0007023, GO:0048487
SPODE83244_EIv1.0_0002260.1	tr|A0A067PA10|A0A067PA10_9AGAM	*-*	Non-specific serine/threonine protein kinase	IPR011009 (Protein kinase-like domain)	GO:0004672, GO:0005524, GO:0006468, GO:0016787
SPODE83244_EIv1.0_0002260.2	tr|A0A067PA10|A0A067PA10_9AGAM	*-*	Non-specific serine/threonine protein kinase	IPR011009 (Protein kinase-like domain)	GO:0004672, GO:0005524, GO:0006468, GO:0016787
SPODE83244_EIv1.0_0002260.3	tr|A0A067PA10|A0A067PA10_9AGAM	*-*	Non-specific serine/threonine protein kinase	IPR011009 (Protein kinase-like domain)	GO:0004672, GO:0005524, GO:0006468, GO:0016787
SPODE83244_EIv1.0_0002270.1	tr|A0A4R0R584|A0A4R0R584_9APHY	*-*	Non-specific serine/threonine protein kinase	IPR011009 (Protein kinase-like domain)
SPODE83244_EIv1.0_0002270.2	tr|A0A4R0R584|A0A4R0R584_9APHY	*-*	Non-specific serine/threonine protein kinase	IPR011009 (Protein kinase-like domain)
SPODE83244_EIv1.0_0002280.1	tr|A0A1C7LV74|A0A1C7LV74_GRIFR	***	Protein priA
SPODE83244_EIv1.0_0002280.2	tr|A0A1C7LV74|A0A1C7LV74_GRIFR	***	Protein priA
SPODE83244_EIv1.0_0002290.1	tr|A0A8H7CRC7|A0A8H7CRC7_9AGAR	***	Heterokaryon incompatibility protein HET-C	IPR010816 (Heterokaryon incompatibility Het-C)
SPODE83244_EIv1.0_0002290.2	tr|A0A8H7CRC7|A0A8H7CRC7_9AGAR	***	Heterokaryon incompatibility protein HET-C	IPR010816 (Heterokaryon incompatibility Het-C)
SPODE83244_EIv1.0_0002290.3	tr|A0A4Q9N1S4|A0A4Q9N1S4_9APHY	***	Heterokaryon incompatibility protein Het-C-domain-containing protein	IPR010816 (Heterokaryon incompatibility Het-C)
SPODE83244_EIv1.0_0002290.4	tr|A0A4Q9N1S4|A0A4Q9N1S4_9APHY	***	Heterokaryon incompatibility protein Het-C-domain-containing protein	IPR010816 (Heterokaryon incompatibility Het-C)
SPODE83244_EIv1.0_0002290.5	tr|A0A4Q9N1S4|A0A4Q9N1S4_9APHY	***	Heterokaryon incompatibility protein Het-C-domain-containing protein	IPR010816 (Heterokaryon incompatibility Het-C)
SPODE83244_EIv1.0_0002290.6	tr|A0A4Q9N1S4|A0A4Q9N1S4_9APHY	***	Heterokaryon incompatibility protein Het-C-domain-containing protein	IPR010816 (Heterokaryon incompatibility Het-C)
SPODE83244_EIv1.0_0002290.7	tr|A0A4Q9N1S4|A0A4Q9N1S4_9APHY	***	Heterokaryon incompatibility protein Het-C-domain-containing protein	IPR010816 (Heterokaryon incompatibility Het-C)
SPODE83244_EIv1.0_0002290.8	tr|A0A4Q9N1S4|A0A4Q9N1S4_9APHY	***	Heterokaryon incompatibility protein Het-C-domain-containing protein	IPR010816 (Heterokaryon incompatibility Het-C)
SPODE83244_EIv1.0_0002290.9	tr|A8N355|A8N355_COPC7	***	Heterokaryon incompatibility protein HET-C	IPR010816 (Heterokaryon incompatibility Het-C)
SPODE83244_EIv1.0_0002290.10	tr|A0A4Q9N1S4|A0A4Q9N1S4_9APHY	***	Heterokaryon incompatibility protein Het-C-domain-containing protein	IPR010816 (Heterokaryon incompatibility Het-C)
SPODE83244_EIv1.0_0002290.11	tr|A0A4Q9N1S4|A0A4Q9N1S4_9APHY	***	Heterokaryon incompatibility protein Het-C-domain-containing protein	IPR010816 (Heterokaryon incompatibility Het-C)
SPODE83244_EIv1.0_0002300.1	tr|A0A4S4MW98|A0A4S4MW98_9APHY	***	Transcription initiation factor TFIID subunit 2	IPR001487 (Bromodomain), IPR014782 (Peptidase M1, membrane alanine aminopeptidase, N-terminal)
SPODE83244_EIv1.0_0002300.2	tr|A0A4S4MW98|A0A4S4MW98_9APHY	***	Transcription initiation factor TFIID subunit 2	IPR001487 (Bromodomain), IPR014782 (Peptidase M1, membrane alanine aminopeptidase, N-terminal)
SPODE83244_EIv1.0_0002300.3	tr|A0A4S4MW98|A0A4S4MW98_9APHY	***	Transcription initiation factor TFIID subunit 2	IPR001487 (Bromodomain), IPR014782 (Peptidase M1, membrane alanine aminopeptidase, N-terminal)
SPODE83244_EIv1.0_0002300.4	tr|A0A4S4MW98|A0A4S4MW98_9APHY	***	Transcription initiation factor TFIID subunit 2	IPR001487 (Bromodomain), IPR014782 (Peptidase M1, membrane alanine aminopeptidase, N-terminal)
SPODE83244_EIv1.0_0002300.5	tr|A0A8E2ASD6|A0A8E2ASD6_9APHY	***	Transcription initiation factor TFIID subunit 2	IPR001487 (Bromodomain), IPR014782 (Peptidase M1, membrane alanine aminopeptidase, N-terminal)
SPODE83244_EIv1.0_0002310.1	tr|A0A8E2AVQ2|A0A8E2AVQ2_9APHY	***	Low temperature viability protein	IPR007307 (Low temperature viability protein)
SPODE83244_EIv1.0_0002310.2	tr|A0A8E2AVQ2|A0A8E2AVQ2_9APHY	***	Low temperature viability protein	IPR007307 (Low temperature viability protein)
SPODE83244_EIv1.0_0002320.1	tr|A0A4R0RSD3|A0A4R0RSD3_9APHY	***	1-phosphatidylinositol-3-phosphate 5-kinase	IPR002423 (Chaperonin Cpn60/TCP-1 family), IPR002498 (Phosphatidylinositol-4-phosphate 5-kinase, core), IPR013083 (Zinc finger, RING/FYVE/PHD-type), IPR027409 (GroEL-like apical domain), IPR027410 (TCP-1-like chaperonin intermediate domain), IPR027483 (Phosphatidylinositol-4-phosphate 5-kinase, C-terminal), IPR027484 (Phosphatidylinositol-4-phosphate 5-kinase, N-terminal domain)
SPODE83244_EIv1.0_0002320.2	tr|A0A4R0RSD3|A0A4R0RSD3_9APHY	***	1-phosphatidylinositol-3-phosphate 5-kinase	IPR002423 (Chaperonin Cpn60/TCP-1 family), IPR002498 (Phosphatidylinositol-4-phosphate 5-kinase, core), IPR013083 (Zinc finger, RING/FYVE/PHD-type), IPR027409 (GroEL-like apical domain), IPR027410 (TCP-1-like chaperonin intermediate domain), IPR027483 (Phosphatidylinositol-4-phosphate 5-kinase, C-terminal), IPR027484 (Phosphatidylinositol-4-phosphate 5-kinase, N-terminal domain)
SPODE83244_EIv1.0_0002320.3	tr|A0A4R0RSD3|A0A4R0RSD3_9APHY	***	1-phosphatidylinositol-3-phosphate 5-kinase	IPR002423 (Chaperonin Cpn60/TCP-1 family), IPR002498 (Phosphatidylinositol-4-phosphate 5-kinase, core), IPR013083 (Zinc finger, RING/FYVE/PHD-type), IPR027409 (GroEL-like apical domain), IPR027410 (TCP-1-like chaperonin intermediate domain), IPR027483 (Phosphatidylinositol-4-phosphate 5-kinase, C-terminal), IPR027484 (Phosphatidylinositol-4-phosphate 5-kinase, N-terminal domain)
SPODE83244_EIv1.0_0002320.4	tr|A0A4R0RSD3|A0A4R0RSD3_9APHY	***	1-phosphatidylinositol-3-phosphate 5-kinase	IPR002423 (Chaperonin Cpn60/TCP-1 family), IPR002498 (Phosphatidylinositol-4-phosphate 5-kinase, core), IPR013083 (Zinc finger, RING/FYVE/PHD-type), IPR027409 (GroEL-like apical domain), IPR027410 (TCP-1-like chaperonin intermediate domain), IPR027483 (Phosphatidylinositol-4-phosphate 5-kinase, C-terminal), IPR027484 (Phosphatidylinositol-4-phosphate 5-kinase, N-terminal domain)
SPODE83244_EIv1.0_0002320.5	tr|A0A4R0RSD3|A0A4R0RSD3_9APHY	***	1-phosphatidylinositol-3-phosphate 5-kinase	IPR002423 (Chaperonin Cpn60/TCP-1 family), IPR002498 (Phosphatidylinositol-4-phosphate 5-kinase, core), IPR013083 (Zinc finger, RING/FYVE/PHD-type), IPR027409 (GroEL-like apical domain), IPR027410 (TCP-1-like chaperonin intermediate domain), IPR027483 (Phosphatidylinositol-4-phosphate 5-kinase, C-terminal), IPR027484 (Phosphatidylinositol-4-phosphate 5-kinase, N-terminal domain)
SPODE83244_EIv1.0_0002320.6	tr|A0A4R0RSD3|A0A4R0RSD3_9APHY	***	1-phosphatidylinositol-3-phosphate 5-kinase	IPR002423 (Chaperonin Cpn60/TCP-1 family), IPR002498 (Phosphatidylinositol-4-phosphate 5-kinase, core), IPR013083 (Zinc finger, RING/FYVE/PHD-type), IPR027409 (GroEL-like apical domain), IPR027410 (TCP-1-like chaperonin intermediate domain), IPR027483 (Phosphatidylinositol-4-phosphate 5-kinase, C-terminal), IPR027484 (Phosphatidylinositol-4-phosphate 5-kinase, N-terminal domain)
SPODE83244_EIv1.0_0002320.7	tr|A0A4R0RSD3|A0A4R0RSD3_9APHY	***	1-phosphatidylinositol-3-phosphate 5-kinase	IPR002423 (Chaperonin Cpn60/TCP-1 family), IPR002498 (Phosphatidylinositol-4-phosphate 5-kinase, core), IPR013083 (Zinc finger, RING/FYVE/PHD-type), IPR027409 (GroEL-like apical domain), IPR027410 (TCP-1-like chaperonin intermediate domain), IPR027483 (Phosphatidylinositol-4-phosphate 5-kinase, C-terminal), IPR027484 (Phosphatidylinositol-4-phosphate 5-kinase, N-terminal domain)
SPODE83244_EIv1.0_0002330.1	tr|A0A401G5Q4|A0A401G5Q4_9APHY	***	COP9 signalosome complex subunit 2	IPR000717 (Proteasome component (PCI) domain)
SPODE83244_EIv1.0_0002330.2	tr|A0A401G5Q4|A0A401G5Q4_9APHY	***	COP9 signalosome complex subunit 2	IPR000717 (Proteasome component (PCI) domain)
SPODE83244_EIv1.0_0002330.3	tr|A0A401G5Q4|A0A401G5Q4_9APHY	***	COP9 signalosome complex subunit 2	IPR000717 (Proteasome component (PCI) domain)
SPODE83244_EIv1.0_0002330.4	tr|A0A401G5Q4|A0A401G5Q4_9APHY	***	COP9 signalosome complex subunit 2	IPR000717 (Proteasome component (PCI) domain)
SPODE83244_EIv1.0_0002330.5	tr|A0A401G5Q4|A0A401G5Q4_9APHY	***	COP9 signalosome complex subunit 2	IPR000717 (Proteasome component (PCI) domain)
SPODE83244_EIv1.0_0002330.6	tr|A0A401G5Q4|A0A401G5Q4_9APHY	***	COP9 signalosome complex subunit 2	IPR000717 (Proteasome component (PCI) domain)
SPODE83244_EIv1.0_0002330.7	tr|A0A401G5Q4|A0A401G5Q4_9APHY	***	COP9 signalosome complex subunit 2	IPR000717 (Proteasome component (PCI) domain)
SPODE83244_EIv1.0_0002330.8	tr|A0A401G5Q4|A0A401G5Q4_9APHY	***	COP9 signalosome complex subunit 2	IPR000717 (Proteasome component (PCI) domain)
SPODE83244_EIv1.0_0002330.9	tr|A0A401G5Q4|A0A401G5Q4_9APHY	***	COP9 signalosome complex subunit 2	IPR000717 (Proteasome component (PCI) domain)
SPODE83244_EIv1.0_0002330.10	tr|A0A401G5Q4|A0A401G5Q4_9APHY	***	COP9 signalosome complex subunit 2	IPR000717 (Proteasome component (PCI) domain)
SPODE83244_EIv1.0_0002330.11	tr|A0A401G5Q4|A0A401G5Q4_9APHY	***	COP9 signalosome complex subunit 2	IPR000717 (Proteasome component (PCI) domain)
SPODE83244_EIv1.0_0002330.12	tr|A0A401G5Q4|A0A401G5Q4_9APHY	***	COP9 signalosome complex subunit 2	IPR000717 (Proteasome component (PCI) domain)
SPODE83244_EIv1.0_0002330.13	tr|A0A401G5Q4|A0A401G5Q4_9APHY	***	COP9 signalosome complex subunit 2	IPR000717 (Proteasome component (PCI) domain)
SPODE83244_EIv1.0_0002330.14	tr|A0A401G5Q4|A0A401G5Q4_9APHY	***	COP9 signalosome complex subunit 2	IPR000717 (Proteasome component (PCI) domain)
SPODE83244_EIv1.0_0002330.15	tr|A0A401G5Q4|A0A401G5Q4_9APHY	***	COP9 signalosome complex subunit 2	IPR000717 (Proteasome component (PCI) domain)
SPODE83244_EIv1.0_0002330.16	tr|A0A401G5Q4|A0A401G5Q4_9APHY	***	COP9 signalosome complex subunit 2	IPR000717 (Proteasome component (PCI) domain)
SPODE83244_EIv1.0_0002330.17	tr|A0A401G5Q4|A0A401G5Q4_9APHY	***	COP9 signalosome complex subunit 2	IPR000717 (Proteasome component (PCI) domain)
SPODE83244_EIv1.0_0002330.18	tr|A0A401G5Q4|A0A401G5Q4_9APHY	***	COP9 signalosome complex subunit 2	IPR000717 (Proteasome component (PCI) domain)
SPODE83244_EIv1.0_0002330.19	tr|A0A401G5Q4|A0A401G5Q4_9APHY	***	COP9 signalosome complex subunit 2	IPR000717 (Proteasome component (PCI) domain)
SPODE83244_EIv1.0_0002340.1	tr|A0A1J8Q400|A0A1J8Q400_9AGAM	***	Mitochondrial ribosomal protein L28	IPR019192 (Ribosomal protein L28/L40, mitochondrial)	GO:0005840
SPODE83244_EIv1.0_0002350.1			Unknown protein
SPODE83244_EIv1.0_0002360.1	tr|J4H3S9|J4H3S9_9APHY	***	Ribosomal protein	IPR023674 (Ribosomal protein L1-like), IPR028364 (Ribosomal protein L1/ribosomal biogenesis protein)	GO:0003723, GO:0003735, GO:0005840, GO:0006412, GO:0015934
SPODE83244_EIv1.0_0002360.2	tr|J4H3S9|J4H3S9_9APHY	***	Ribosomal protein	IPR023674 (Ribosomal protein L1-like), IPR028364 (Ribosomal protein L1/ribosomal biogenesis protein)	GO:0003723, GO:0003735, GO:0005840, GO:0006412, GO:0015934
SPODE83244_EIv1.0_0002360.3	tr|J4H3S9|J4H3S9_9APHY	***	Ribosomal protein	IPR023674 (Ribosomal protein L1-like), IPR028364 (Ribosomal protein L1/ribosomal biogenesis protein)	GO:0003723, GO:0003735, GO:0005840, GO:0006412, GO:0015934
SPODE83244_EIv1.0_0002370.1	tr|A0A1Y2J125|A0A1Y2J125_PYCCO	***	Rsm22-domain-containing protein	IPR015324 (Ribosomal protein Rsm22, bacterial-type)	GO:0006412, GO:0008168, GO:0032259
SPODE83244_EIv1.0_0002370.2	tr|A0A1Y2J125|A0A1Y2J125_PYCCO	***	Rsm22-domain-containing protein	IPR015324 (Ribosomal protein Rsm22, bacterial-type)	GO:0006412, GO:0008168, GO:0032259
SPODE83244_EIv1.0_0002380.1	tr|A0A0B7FLI1|A0A0B7FLI1_THACB	***	U4/U6,U5 tri-snRNP-associated protein 2	IPR001607 (Zinc finger, UBP-type), IPR013083 (Zinc finger, RING/FYVE/PHD-type), IPR028889 (Ubiquitin specific protease domain), IPR033809 (USP39)	GO:0000245, GO:0006397, GO:0008270, GO:0016579, GO:0036459, GO:0046872
SPODE83244_EIv1.0_0002390.1	tr|A0A067Q7L6|A0A067Q7L6_9AGAM	***	DRBM domain-containing protein	IPR014720 (Double-stranded RNA-binding domain)	GO:0003723
SPODE83244_EIv1.0_0002400.1	tr|F8NEV6|F8NEV6_SERL9	***	DRBM domain-containing protein	IPR014720 (Double-stranded RNA-binding domain)	GO:0003723
SPODE83244_EIv1.0_0002410.1	tr|A0A4S4LYP7|A0A4S4LYP7_9APHY	***	DRBM domain-containing protein	IPR014720 (Double-stranded RNA-binding domain)
SPODE83244_EIv1.0_0002410.2	tr|A0A4S4LYP7|A0A4S4LYP7_9APHY	***	DRBM domain-containing protein	IPR014720 (Double-stranded RNA-binding domain)
SPODE83244_EIv1.0_0002420.1			Unknown protein
SPODE83244_EIv1.0_0002430.1			Unknown protein
SPODE83244_EIv1.0_0002440.1	tr|A0A1M2VLI3|A0A1M2VLI3_TRAPU	*-*	Guanine nucleotide-binding protein subunit beta	IPR016346 (Guanine nucleotide-binding protein, beta subunit)	GO:0007165
SPODE83244_EIv1.0_0002440.2	tr|A0A401G5P7|A0A401G5P7_9APHY	***	Guanine nucleotide-binding protein subunit beta	IPR016346 (Guanine nucleotide-binding protein, beta subunit)
SPODE83244_EIv1.0_0002440.3	tr|A0A401G5P7|A0A401G5P7_9APHY	***	Guanine nucleotide-binding protein subunit beta	IPR016346 (Guanine nucleotide-binding protein, beta subunit)
SPODE83244_EIv1.0_0002440.4	tr|A0A401G5P7|A0A401G5P7_9APHY	***	Guanine nucleotide-binding protein subunit beta	IPR016346 (Guanine nucleotide-binding protein, beta subunit)
SPODE83244_EIv1.0_0002450.1	tr|A0A1M2VLI3|A0A1M2VLI3_TRAPU	***	Guanine nucleotide-binding protein subunit beta		GO:0007165
SPODE83244_EIv1.0_0002450.2	tr|A0A1M2VLI3|A0A1M2VLI3_TRAPU	***	Guanine nucleotide-binding protein subunit beta		GO:0007165
SPODE83244_EIv1.0_0002450.3	tr|A0A1M2VLI3|A0A1M2VLI3_TRAPU	***	Guanine nucleotide-binding protein subunit beta		GO:0007165
SPODE83244_EIv1.0_0002450.4	tr|A0A1M2VLI3|A0A1M2VLI3_TRAPU	***	Guanine nucleotide-binding protein subunit beta		GO:0007165
SPODE83244_EIv1.0_0002460.1	tr|A0A1J8PFQ7|A0A1J8PFQ7_9AGAM	*-*	RNA polymerase 2 large subunit
SPODE83244_EIv1.0_0002460.2	tr|A0A1J8PFQ7|A0A1J8PFQ7_9AGAM	*-*	RNA polymerase 2 large subunit
SPODE83244_EIv1.0_0002460.3	tr|A0A1J8PFQ7|A0A1J8PFQ7_9AGAM	*-*	RNA polymerase 2 large subunit
SPODE83244_EIv1.0_0002460.4	tr|A0A1J8PFQ7|A0A1J8PFQ7_9AGAM	*-*	RNA polymerase 2 large subunit
SPODE83244_EIv1.0_0002460.5	tr|A0A1J8PFQ7|A0A1J8PFQ7_9AGAM	*-*	RNA polymerase 2 large subunit
SPODE83244_EIv1.0_0002460.6	tr|A0A1J8PFQ7|A0A1J8PFQ7_9AGAM	*-*	RNA polymerase 2 large subunit
SPODE83244_EIv1.0_0002460.7	tr|A0A1J8PFQ7|A0A1J8PFQ7_9AGAM	*-*	RNA polymerase 2 large subunit
SPODE83244_EIv1.0_0002460.8	tr|A0A1J8PFQ7|A0A1J8PFQ7_9AGAM	*-*	RNA polymerase 2 large subunit
SPODE83244_EIv1.0_0002460.9	tr|A0A1J8PFQ7|A0A1J8PFQ7_9AGAM	*-*	RNA polymerase 2 large subunit
SPODE83244_EIv1.0_0002460.10	tr|A0A1J8PFQ7|A0A1J8PFQ7_9AGAM	*-*	RNA polymerase 2 large subunit
SPODE83244_EIv1.0_0002460.11	tr|A0A1J8PFQ7|A0A1J8PFQ7_9AGAM	*-*	RNA polymerase 2 large subunit
SPODE83244_EIv1.0_0002460.12	tr|A0A1J8PFQ7|A0A1J8PFQ7_9AGAM	*-*	RNA polymerase 2 large subunit
SPODE83244_EIv1.0_0002460.13	tr|A0A1J8PFQ7|A0A1J8PFQ7_9AGAM	*-*	RNA polymerase 2 large subunit
SPODE83244_EIv1.0_0002460.14	tr|A0A1J8PFQ7|A0A1J8PFQ7_9AGAM	*-*	RNA polymerase 2 large subunit
SPODE83244_EIv1.0_0002460.15	tr|A0A1J8PFQ7|A0A1J8PFQ7_9AGAM	*-*	RNA polymerase 2 large subunit
SPODE83244_EIv1.0_0002470.1			Unknown protein
SPODE83244_EIv1.0_0002480.1	tr|A0A4R0S1R5|A0A4R0S1R5_9APHY	***	SMP-LTD domain-containing protein	IPR011993 (PH domain-like), IPR019411 (MMM1 domain)
SPODE83244_EIv1.0_0002480.2	tr|A0A4R0S1R5|A0A4R0S1R5_9APHY	***	SMP-LTD domain-containing protein	IPR011993 (PH domain-like), IPR019411 (MMM1 domain)
SPODE83244_EIv1.0_0002480.3	tr|A0A4R0S1R5|A0A4R0S1R5_9APHY	***	SMP-LTD domain-containing protein	IPR019411 (MMM1 domain)
SPODE83244_EIv1.0_0002480.4	tr|A0A4R0S1R5|A0A4R0S1R5_9APHY	***	SMP-LTD domain-containing protein	IPR011993 (PH domain-like), IPR019411 (MMM1 domain)
SPODE83244_EIv1.0_0002490.1	tr|A0A8E2ASA0|A0A8E2ASA0_9APHY	*-*	SMP-LTD domain-containing protein
SPODE83244_EIv1.0_0002490.2	tr|A0A8E2ASA0|A0A8E2ASA0_9APHY	*-*	SMP-LTD domain-containing protein
SPODE83244_EIv1.0_0002490.3	tr|A0A8E2ASA0|A0A8E2ASA0_9APHY	*-*	SMP-LTD domain-containing protein
SPODE83244_EIv1.0_0002500.1			Unknown protein
SPODE83244_EIv1.0_0002510.1	tr|A0A5C2U1L7|A0A5C2U1L7_9APHY	***	TPR-like protein	IPR011990 (Tetratricopeptide-like helical domain)
SPODE83244_EIv1.0_0002510.2	tr|A0A1Y2IZR6|A0A1Y2IZR6_PYCCO	***	TPR-like protein	IPR011990 (Tetratricopeptide-like helical domain)
SPODE83244_EIv1.0_0002510.3	tr|A0A1Y2IZR6|A0A1Y2IZR6_PYCCO	***	TPR-like protein	IPR011990 (Tetratricopeptide-like helical domain)
SPODE83244_EIv1.0_0002510.4	tr|A0A1Y2IZR6|A0A1Y2IZR6_PYCCO	***	TPR-like protein	IPR011990 (Tetratricopeptide-like helical domain)
SPODE83244_EIv1.0_0002510.5	tr|A0A1Y2IZR6|A0A1Y2IZR6_PYCCO	***	TPR-like protein	IPR011990 (Tetratricopeptide-like helical domain)
SPODE83244_EIv1.0_0002520.1	tr|X8JJD4|X8JJD4_9AGAM	***	RNA-binding domain protein	IPR012677 (Nucleotide-binding alpha-beta plait domain), IPR019416 (Nuclear cap-binding protein subunit 3)	GO:0000340, GO:0003729
SPODE83244_EIv1.0_0002520.2	tr|X8JJD4|X8JJD4_9AGAM	***	RNA-binding domain protein	IPR012677 (Nucleotide-binding alpha-beta plait domain), IPR019416 (Nuclear cap-binding protein subunit 3)	GO:0000340, GO:0003729
SPODE83244_EIv1.0_0002520.3	tr|X8JJD4|X8JJD4_9AGAM	***	RNA-binding domain protein	IPR012677 (Nucleotide-binding alpha-beta plait domain), IPR019416 (Nuclear cap-binding protein subunit 3)	GO:0000340, GO:0003729
SPODE83244_EIv1.0_0002520.4	tr|X8JJD4|X8JJD4_9AGAM	***	RNA-binding domain protein	IPR012677 (Nucleotide-binding alpha-beta plait domain), IPR019416 (Nuclear cap-binding protein subunit 3)	GO:0000340, GO:0003729
SPODE83244_EIv1.0_0002530.1	tr|L8X0S2|L8X0S2_THACA	*-*	Med15 domain-containing protein	IPR008555 (Suppressor of IKBKE 1)
SPODE83244_EIv1.0_0002530.2	tr|L8X0S2|L8X0S2_THACA	*-*	Med15 domain-containing protein	IPR008555 (Suppressor of IKBKE 1)
SPODE83244_EIv1.0_0002530.3	tr|L8X0S2|L8X0S2_THACA	*-*	Med15 domain-containing protein	IPR008555 (Suppressor of IKBKE 1)
SPODE83244_EIv1.0_0002530.4	tr|L8X0S2|L8X0S2_THACA	*-*	Med15 domain-containing protein	IPR008555 (Suppressor of IKBKE 1)
SPODE83244_EIv1.0_0002540.1			Unknown protein
SPODE83244_EIv1.0_0002540.2			Unknown protein
SPODE83244_EIv1.0_0002550.1	tr|A0A1M2VXZ7|A0A1M2VXZ7_TRAPU	*-*	(4-O-methyl)-D-glucuronate--lignin esterase
SPODE83244_EIv1.0_0002550.2	tr|A0A1M2VXZ7|A0A1M2VXZ7_TRAPU	*-*	(4-O-methyl)-D-glucuronate--lignin esterase
SPODE83244_EIv1.0_0002550.3	tr|A0A1M2VXZ7|A0A1M2VXZ7_TRAPU	*-*	(4-O-methyl)-D-glucuronate--lignin esterase
SPODE83244_EIv1.0_0002550.4	tr|A0A1M2VXZ7|A0A1M2VXZ7_TRAPU	*-*	(4-O-methyl)-D-glucuronate--lignin esterase
SPODE83244_EIv1.0_0002560.1			Unknown protein
SPODE83244_EIv1.0_0002570.1	tr|A0A1J8Q8Q6|A0A1J8Q8Q6_9AGAM	*-*	Cytoplasmic exosomal RNA helicase		GO:0003676, GO:0004386, GO:0005524
SPODE83244_EIv1.0_0002580.1	tr|A0A5C2TZW2|A0A5C2TZW2_9APHY	***	Terpenoid synthase	IPR000092 (Polyprenyl synthetase)
SPODE83244_EIv1.0_0002580.2	tr|A0A8E2DHZ7|A0A8E2DHZ7_9APHY	***	Terpenoid synthase	IPR000092 (Polyprenyl synthetase)
SPODE83244_EIv1.0_0002580.3	tr|A0A5C2TZW2|A0A5C2TZW2_9APHY	***	Terpenoid synthase	IPR000092 (Polyprenyl synthetase)
SPODE83244_EIv1.0_0002580.4	tr|A0A8E2DHZ7|A0A8E2DHZ7_9APHY	***	Terpenoid synthase	IPR000092 (Polyprenyl synthetase)
SPODE83244_EIv1.0_0002590.1	tr|A0A371DHC7|A0A371DHC7_9APHY	*-*	Terpenoid synthase		GO:0008299
SPODE83244_EIv1.0_0002600.1			Unknown protein
SPODE83244_EIv1.0_0002600.2			Unknown protein
SPODE83244_EIv1.0_0002600.3			Unknown protein
SPODE83244_EIv1.0_0002610.1	tr|A0A401G5S4|A0A401G5S4_9APHY	***	RRM domain-containing protein	IPR012677 (Nucleotide-binding alpha-beta plait domain)
SPODE83244_EIv1.0_0002610.2	tr|A0A401G5S4|A0A401G5S4_9APHY	***	RRM domain-containing protein	IPR012677 (Nucleotide-binding alpha-beta plait domain)
SPODE83244_EIv1.0_0002610.3	tr|A0A401G5S4|A0A401G5S4_9APHY	***	RRM domain-containing protein	IPR012677 (Nucleotide-binding alpha-beta plait domain)
SPODE83244_EIv1.0_0002610.4	tr|A0A401G5S4|A0A401G5S4_9APHY	***	RRM domain-containing protein	IPR012677 (Nucleotide-binding alpha-beta plait domain)
SPODE83244_EIv1.0_0002610.5	tr|A0A401G5S4|A0A401G5S4_9APHY	***	RRM domain-containing protein	IPR012677 (Nucleotide-binding alpha-beta plait domain)
SPODE83244_EIv1.0_0002610.6	tr|A0A401G5S4|A0A401G5S4_9APHY	***	RRM domain-containing protein	IPR012677 (Nucleotide-binding alpha-beta plait domain)
SPODE83244_EIv1.0_0002620.1	tr|A0A8H7CIV9|A0A8H7CIV9_9AGAR	***	GTP-binding protein	IPR001806 (Small GTPase superfamily), IPR027417 (P-loop containing nucleoside triphosphate hydrolase)
SPODE83244_EIv1.0_0002620.2	tr|A0A8H7CIV9|A0A8H7CIV9_9AGAR	***	GTP-binding protein	IPR001806 (Small GTPase superfamily), IPR027417 (P-loop containing nucleoside triphosphate hydrolase)
SPODE83244_EIv1.0_0002630.1	tr|A0A1Y2IZS6|A0A1Y2IZS6_PYCCO	***	Ras GEF	IPR000651 (Ras-like guanine nucleotide exchange factor, N-terminal), IPR001452 (SH3 domain), IPR001895 (Ras guanine-nucleotide exchange factors catalytic domain), IPR023578 (Ras guanine nucleotide exchange factor domain)	GO:0005085, GO:0007264
SPODE83244_EIv1.0_0002630.2	tr|A0A1Y2IZS6|A0A1Y2IZS6_PYCCO	***	Ras GEF	IPR000651 (Ras-like guanine nucleotide exchange factor, N-terminal), IPR001452 (SH3 domain), IPR001895 (Ras guanine-nucleotide exchange factors catalytic domain), IPR023578 (Ras guanine nucleotide exchange factor domain)	GO:0005085, GO:0007264
SPODE83244_EIv1.0_0002630.3	tr|A0A1Y2IZS6|A0A1Y2IZS6_PYCCO	***	Ras GEF	IPR000651 (Ras-like guanine nucleotide exchange factor, N-terminal), IPR001452 (SH3 domain), IPR001895 (Ras guanine-nucleotide exchange factors catalytic domain), IPR023578 (Ras guanine nucleotide exchange factor domain)	GO:0005085, GO:0007264
SPODE83244_EIv1.0_0002630.4	tr|A0A1Y2IZS6|A0A1Y2IZS6_PYCCO	***	Ras GEF	IPR000651 (Ras-like guanine nucleotide exchange factor, N-terminal), IPR001452 (SH3 domain), IPR001895 (Ras guanine-nucleotide exchange factors catalytic domain), IPR023578 (Ras guanine nucleotide exchange factor domain)	GO:0005085, GO:0007264
SPODE83244_EIv1.0_0002630.5	tr|A0A1Y2IZS6|A0A1Y2IZS6_PYCCO	***	Ras GEF	IPR000651 (Ras-like guanine nucleotide exchange factor, N-terminal), IPR001452 (SH3 domain), IPR001895 (Ras guanine-nucleotide exchange factors catalytic domain), IPR023578 (Ras guanine nucleotide exchange factor domain)	GO:0005085, GO:0007264
SPODE83244_EIv1.0_0002640.1	tr|A0A5C3Q1I8|A0A5C3Q1I8_9APHY	***	DUF292-domain-containing protein	IPR005061 (Vacuolar protein sorting-associated protein Ist1)
SPODE83244_EIv1.0_0002640.2	tr|A0A165F8P1|A0A165F8P1_9APHY	***	DUF292-domain-containing protein	IPR005061 (Vacuolar protein sorting-associated protein Ist1)	GO:0015031
SPODE83244_EIv1.0_0002640.3	tr|A0A5C3Q1I8|A0A5C3Q1I8_9APHY	***	DUF292-domain-containing protein	IPR005061 (Vacuolar protein sorting-associated protein Ist1)
SPODE83244_EIv1.0_0002640.4	tr|A0A165F8P1|A0A165F8P1_9APHY	***	DUF292-domain-containing protein	IPR005061 (Vacuolar protein sorting-associated protein Ist1)	GO:0015031
SPODE83244_EIv1.0_0002650.1			Unknown protein
SPODE83244_EIv1.0_0002660.1	tr|A0A8E2APY0|A0A8E2APY0_9APHY	***	S-adenosyl-L-methionine-dependent methyltransferase	IPR029063 (S-adenosyl-L-methionine-dependent methyltransferase)
SPODE83244_EIv1.0_0002660.2	tr|A0A8E2APY0|A0A8E2APY0_9APHY	***	S-adenosyl-L-methionine-dependent methyltransferase	IPR029063 (S-adenosyl-L-methionine-dependent methyltransferase)
SPODE83244_EIv1.0_0002670.1	tr|A0A8H6SQP0|A0A8H6SQP0_9AGAR	*-*	TPR-REGION domain-containing protein
SPODE83244_EIv1.0_0002680.1	tr|A0A8H6WCE7|A0A8H6WCE7_9AGAR	***	TPR-REGION domain-containing protein
SPODE83244_EIv1.0_0002680.2	tr|A0A8H6WCE7|A0A8H6WCE7_9AGAR	***	TPR-REGION domain-containing protein
SPODE83244_EIv1.0_0002690.1	tr|A0A5C3Q1R3|A0A5C3Q1R3_9APHY	***	Antiviral helicase	IPR014001 (Helicase superfamily 1/2, ATP-binding domain), IPR016438 (ATP-dependent RNA helicase Ski2), IPR025696 (rRNA-processing arch domain), IPR027417 (P-loop containing nucleoside triphosphate hydrolase)
SPODE83244_EIv1.0_0002690.2	tr|A0A5C3Q1R3|A0A5C3Q1R3_9APHY	***	Antiviral helicase	IPR014001 (Helicase superfamily 1/2, ATP-binding domain), IPR016438 (ATP-dependent RNA helicase Ski2), IPR025696 (rRNA-processing arch domain), IPR027417 (P-loop containing nucleoside triphosphate hydrolase)
SPODE83244_EIv1.0_0002690.3	tr|A0A5C3Q1R3|A0A5C3Q1R3_9APHY	***	Antiviral helicase	IPR014001 (Helicase superfamily 1/2, ATP-binding domain), IPR016438 (ATP-dependent RNA helicase Ski2), IPR025696 (rRNA-processing arch domain), IPR027417 (P-loop containing nucleoside triphosphate hydrolase)
SPODE83244_EIv1.0_0002690.4	tr|A0A5C3Q1R3|A0A5C3Q1R3_9APHY	***	Antiviral helicase	IPR014001 (Helicase superfamily 1/2, ATP-binding domain), IPR016438 (ATP-dependent RNA helicase Ski2), IPR025696 (rRNA-processing arch domain), IPR027417 (P-loop containing nucleoside triphosphate hydrolase)
SPODE83244_EIv1.0_0002700.1	tr|A0A5B1QQ04|A0A5B1QQ04_9AGAM	*-*	Calreticulin-domain-containing protein	IPR001580 (Calreticulin/calnexin), IPR013320 (Concanavalin A-like lectin/glucanase domain)
SPODE83244_EIv1.0_0002700.2	tr|A0A5C2SUW0|A0A5C2SUW0_9APHY	*-*	Calreticulin-domain-containing protein	IPR001580 (Calreticulin/calnexin), IPR013320 (Concanavalin A-like lectin/glucanase domain)
SPODE83244_EIv1.0_0002700.3	tr|A0A5C2SUW0|A0A5C2SUW0_9APHY	*-*	Calreticulin-domain-containing protein	IPR001580 (Calreticulin/calnexin), IPR013320 (Concanavalin A-like lectin/glucanase domain)
SPODE83244_EIv1.0_0002700.4	tr|A0A165T5L9|A0A165T5L9_9APHY	*-*	Calreticulin-domain-containing protein	IPR001580 (Calreticulin/calnexin), IPR013320 (Concanavalin A-like lectin/glucanase domain)	GO:0003924, GO:0005509, GO:0005525, GO:0005783, GO:0006457, GO:0016020, GO:0016021, GO:0051082
SPODE83244_EIv1.0_0002700.5	tr|A0A5C3Q3M8|A0A5C3Q3M8_9APHY	*-*	Calreticulin-domain-containing protein	IPR001580 (Calreticulin/calnexin), IPR013320 (Concanavalin A-like lectin/glucanase domain)
SPODE83244_EIv1.0_0002700.6	tr|A0A5C3Q3M8|A0A5C3Q3M8_9APHY	*-*	Calreticulin-domain-containing protein	IPR001580 (Calreticulin/calnexin), IPR013320 (Concanavalin A-like lectin/glucanase domain)
SPODE83244_EIv1.0_0002700.7	tr|A0A5C3Q3M8|A0A5C3Q3M8_9APHY	*-*	Calreticulin-domain-containing protein	IPR001580 (Calreticulin/calnexin)
SPODE83244_EIv1.0_0002710.1	tr|A0A8H3CSK7|A0A8H3CSK7_9AGAM	***	116 kDa U5 small nuclear ribonucleoprotein component	IPR000640 (Translation elongation factor EFG, V domain), IPR009000 (Translation protein, beta-barrel domain), IPR009022 (Elongation factor G, III-V domain), IPR020568 (Ribosomal protein S5 domain 2-type fold), IPR027417 (P-loop containing nucleoside triphosphate hydrolase), IPR031950 (116 kDa U5 small nuclear ribonucleoprotein component, N-terminal)
SPODE83244_EIv1.0_0002710.2	tr|A0A8H3CSK7|A0A8H3CSK7_9AGAM	***	116 kDa U5 small nuclear ribonucleoprotein component	IPR000640 (Translation elongation factor EFG, V domain), IPR009000 (Translation protein, beta-barrel domain), IPR009022 (Elongation factor G, III-V domain), IPR020568 (Ribosomal protein S5 domain 2-type fold), IPR027417 (P-loop containing nucleoside triphosphate hydrolase), IPR031950 (116 kDa U5 small nuclear ribonucleoprotein component, N-terminal)
SPODE83244_EIv1.0_0002710.3	tr|A0A8H3CSK7|A0A8H3CSK7_9AGAM	***	116 kDa U5 small nuclear ribonucleoprotein component	IPR000640 (Translation elongation factor EFG, V domain), IPR009000 (Translation protein, beta-barrel domain), IPR009022 (Elongation factor G, III-V domain), IPR020568 (Ribosomal protein S5 domain 2-type fold), IPR027417 (P-loop containing nucleoside triphosphate hydrolase), IPR031950 (116 kDa U5 small nuclear ribonucleoprotein component, N-terminal)
SPODE83244_EIv1.0_0002720.1	tr|A0A1Y2IYD8|A0A1Y2IYD8_PYCCO	***	Prefoldin	IPR009053 (Prefoldin)	GO:0006457, GO:0016272, GO:0051082
SPODE83244_EIv1.0_0002730.1	tr|A0A371DHC9|A0A371DHC9_9APHY	***	ABC-transporter	IPR003439 (ABC transporter-like), IPR010929 (CDR ABC transporter), IPR013525 (ABC-2 type transporter), IPR027417 (P-loop containing nucleoside triphosphate hydrolase), IPR029481 (ABC-transporter extracellular N-terminal domain)	GO:0000166, GO:0005524, GO:0016020, GO:0016021, GO:0016887, GO:0042626, GO:0055085
SPODE83244_EIv1.0_0002730.2	tr|A0A371DHC9|A0A371DHC9_9APHY	***	ABC-transporter	IPR003439 (ABC transporter-like), IPR010929 (CDR ABC transporter), IPR013525 (ABC-2 type transporter), IPR027417 (P-loop containing nucleoside triphosphate hydrolase), IPR029481 (ABC-transporter extracellular N-terminal domain)	GO:0000166, GO:0005524, GO:0016020, GO:0016021, GO:0016887, GO:0042626, GO:0055085
SPODE83244_EIv1.0_0002740.1	tr|A0A8E2DFG9|A0A8E2DFG9_9APHY	***	NADH:flavin oxidoreductase/NADH oxidase	IPR013785 (Aldolase-type TIM barrel)
SPODE83244_EIv1.0_0002740.2	tr|A0A8E2DFG9|A0A8E2DFG9_9APHY	***	NADH:flavin oxidoreductase/NADH oxidase	IPR013785 (Aldolase-type TIM barrel)
SPODE83244_EIv1.0_0002750.1	tr|A0A4S4N2G0|A0A4S4N2G0_9APHY	***	EF-hand domain-containing protein	IPR011992 (EF-hand domain pair)
SPODE83244_EIv1.0_0002750.2	tr|A0A4S4N2G0|A0A4S4N2G0_9APHY	***	EF-hand domain-containing protein	IPR011992 (EF-hand domain pair)
SPODE83244_EIv1.0_0002750.3	tr|A0A4S4N2G0|A0A4S4N2G0_9APHY	***	EF-hand domain-containing protein	IPR011992 (EF-hand domain pair)
SPODE83244_EIv1.0_0002750.4	tr|A0A4S4N2G0|A0A4S4N2G0_9APHY	***	EF-hand domain-containing protein	IPR011992 (EF-hand domain pair)
SPODE83244_EIv1.0_0002760.1	tr|A0A401G5T0|A0A401G5T0_9APHY	***	Dopey_N domain-containing protein	IPR007249 (Dopey, N-terminal)
SPODE83244_EIv1.0_0002760.2	tr|A0A401G5T0|A0A401G5T0_9APHY	***	Dopey_N domain-containing protein	IPR007249 (Dopey, N-terminal), IPR016024 (Armadillo-type fold)
SPODE83244_EIv1.0_0002760.3	tr|A0A401G5T0|A0A401G5T0_9APHY	***	Dopey_N domain-containing protein	IPR007249 (Dopey, N-terminal)
SPODE83244_EIv1.0_0002760.4	tr|A0A401G5T0|A0A401G5T0_9APHY	***	Dopey_N domain-containing protein	IPR007249 (Dopey, N-terminal)
SPODE83244_EIv1.0_0002770.1	tr|A0A4S4NB16|A0A4S4NB16_9APHY	*-*	Dopey_N domain-containing protein	IPR013175 (INO80 complex, subunit Ies4)
SPODE83244_EIv1.0_0002770.2	tr|A0A4S4NB16|A0A4S4NB16_9APHY	*-*	Dopey_N domain-containing protein	IPR013175 (INO80 complex, subunit Ies4)
SPODE83244_EIv1.0_0002770.3	tr|A0A4S4NB16|A0A4S4NB16_9APHY	*-*	Dopey_N domain-containing protein	IPR013175 (INO80 complex, subunit Ies4)
SPODE83244_EIv1.0_0002780.1	tr|A0A1X6NEN7|A0A1X6NEN7_9APHY	***	ATP synthase subunit e, mitochondrial	IPR008386 (ATP synthase, F0 complex, subunit E, mitochondrial)	GO:0000276, GO:0015078, GO:0015986
SPODE83244_EIv1.0_0002780.2	tr|A0A1X6NEN7|A0A1X6NEN7_9APHY	***	ATP synthase subunit e, mitochondrial	IPR008386 (ATP synthase, F0 complex, subunit E, mitochondrial)	GO:0000276, GO:0015078, GO:0015986
SPODE83244_EIv1.0_0002780.3	tr|A0A1X6NEN7|A0A1X6NEN7_9APHY	***	ATP synthase subunit e, mitochondrial	IPR008386 (ATP synthase, F0 complex, subunit E, mitochondrial)	GO:0000276, GO:0015078, GO:0015986
SPODE83244_EIv1.0_0002790.1	tr|A0A401G5U7|A0A401G5U7_9APHY	***	Histone acetyltransferase type B subunit 2	IPR015943 (WD40/YVTN repeat-like-containing domain), IPR022052 (Histone-binding protein RBBP4, N-terminal)
SPODE83244_EIv1.0_0002790.2	tr|A0A401G5U7|A0A401G5U7_9APHY	***	Histone acetyltransferase type B subunit 2	IPR015943 (WD40/YVTN repeat-like-containing domain), IPR020472 (G-protein beta WD-40 repeat), IPR022052 (Histone-binding protein RBBP4, N-terminal)
SPODE83244_EIv1.0_0002800.1	tr|A0A8E2AY29|A0A8E2AY29_9APHY	***	Stress-associated endoplasmic reticulum protein	IPR010580 (Stress-associated endoplasmic reticulum protein)
SPODE83244_EIv1.0_0002810.1	tr|A0A8E2AQG2|A0A8E2AQG2_9APHY	***	DUF2431 domain-containing protein	IPR019446 (Domain of unknown function DUF2431)
SPODE83244_EIv1.0_0002810.2	tr|A0A4Y9YP70|A0A4Y9YP70_9APHY	***	DUF2431 domain-containing protein	IPR019446 (Domain of unknown function DUF2431)
SPODE83244_EIv1.0_0002820.1	tr|A0A0C9TKY2|A0A0C9TKY2_PAXIN	***	Enoyl-CoA hydratase	IPR001753 (Crotonase superfamily), IPR029045 (ClpP/crotonase-like domain)	GO:0003824
SPODE83244_EIv1.0_0002820.2	tr|A0A0C9TKY2|A0A0C9TKY2_PAXIN	***	Enoyl-CoA hydratase	IPR001753 (Crotonase superfamily), IPR029045 (ClpP/crotonase-like domain)	GO:0003824
SPODE83244_EIv1.0_0002830.1	tr|A0A2R6RI52|A0A2R6RI52_9APHY	***	Mitochondrial inner membrane protease ATP23	IPR019165 (Peptidase M76, ATP23)	GO:0004222, GO:0005739, GO:0005743, GO:0006508, GO:0008233, GO:0008237, GO:0016020, GO:0016787, GO:0046872
SPODE83244_EIv1.0_0002840.1			Unknown protein
SPODE83244_EIv1.0_0002850.1	tr|A0A8H8CGP5|A0A8H8CGP5_PSICU	***	GPI-anchored domain-containing protein
SPODE83244_EIv1.0_0002850.2	tr|A0A8H8CGP5|A0A8H8CGP5_PSICU	***	GPI-anchored domain-containing protein
SPODE83244_EIv1.0_0002850.3	tr|A0A8H8CGP5|A0A8H8CGP5_PSICU	***	GPI-anchored domain-containing protein
SPODE83244_EIv1.0_0002850.4	tr|A0A8H8CGP5|A0A8H8CGP5_PSICU	*-*	GPI-anchored domain-containing protein
SPODE83244_EIv1.0_0002850.5	tr|A0A8H8CGP5|A0A8H8CGP5_PSICU	***	GPI-anchored domain-containing protein
SPODE83244_EIv1.0_0002850.6	tr|A0A8H8CGP5|A0A8H8CGP5_PSICU	***	GPI-anchored domain-containing protein
SPODE83244_EIv1.0_0002860.1	tr|A0A137QNH5|A0A137QNH5_9AGAR	*-*	Conserved oligomeric Golgi complex subunit 1		GO:0006891, GO:0016020, GO:0016021, GO:0017119
SPODE83244_EIv1.0_0002860.2	tr|A0A137QNH5|A0A137QNH5_9AGAR	*-*	Conserved oligomeric Golgi complex subunit 1		GO:0006891, GO:0016020, GO:0016021, GO:0017119
SPODE83244_EIv1.0_0002870.1	tr|J4HY43|J4HY43_9APHY	***	Non-specific serine/threonine protein kinase		GO:0004672, GO:0005524, GO:0006468
SPODE83244_EIv1.0_0002870.2	tr|J4HY43|J4HY43_9APHY	***	Non-specific serine/threonine protein kinase		GO:0004672, GO:0005524, GO:0006468
SPODE83244_EIv1.0_0002870.3	tr|J4HY43|J4HY43_9APHY	***	Non-specific serine/threonine protein kinase		GO:0004672, GO:0005524, GO:0006468
SPODE83244_EIv1.0_0002870.4	tr|J4HY43|J4HY43_9APHY	***	Non-specific serine/threonine protein kinase		GO:0004672, GO:0005524, GO:0006468
SPODE83244_EIv1.0_0002870.5	tr|J4HY43|J4HY43_9APHY	***	Non-specific serine/threonine protein kinase		GO:0004672, GO:0005524, GO:0006468
SPODE83244_EIv1.0_0002870.6	tr|J4HY43|J4HY43_9APHY	***	Non-specific serine/threonine protein kinase		GO:0004672, GO:0005524, GO:0006468
SPODE83244_EIv1.0_0002870.7	tr|J4HY43|J4HY43_9APHY	***	Non-specific serine/threonine protein kinase		GO:0004672, GO:0005524, GO:0006468
SPODE83244_EIv1.0_0002870.8	tr|J4HY43|J4HY43_9APHY	***	Non-specific serine/threonine protein kinase		GO:0004672, GO:0005524, GO:0006468
SPODE83244_EIv1.0_0002870.9	tr|J4HY43|J4HY43_9APHY	***	Non-specific serine/threonine protein kinase		GO:0004672, GO:0005524, GO:0006468
SPODE83244_EIv1.0_0002870.10	tr|J4HY43|J4HY43_9APHY	***	Non-specific serine/threonine protein kinase		GO:0004672, GO:0005524, GO:0006468
SPODE83244_EIv1.0_0002870.11	tr|J4HY43|J4HY43_9APHY	***	Non-specific serine/threonine protein kinase		GO:0004672, GO:0005524, GO:0006468
SPODE83244_EIv1.0_0002870.12	tr|J4HY43|J4HY43_9APHY	***	Non-specific serine/threonine protein kinase		GO:0004672, GO:0005524, GO:0006468
SPODE83244_EIv1.0_0002870.13	tr|J4HY43|J4HY43_9APHY	***	Non-specific serine/threonine protein kinase		GO:0004672, GO:0005524, GO:0006468
SPODE83244_EIv1.0_0002870.14	tr|J4HY43|J4HY43_9APHY	***	Non-specific serine/threonine protein kinase		GO:0004672, GO:0005524, GO:0006468
SPODE83244_EIv1.0_0002870.15	tr|J4HY43|J4HY43_9APHY	***	Non-specific serine/threonine protein kinase		GO:0004672, GO:0005524, GO:0006468
SPODE83244_EIv1.0_0002870.16	tr|J4HY43|J4HY43_9APHY	***	Non-specific serine/threonine protein kinase		GO:0004672, GO:0005524, GO:0006468
SPODE83244_EIv1.0_0002870.17	tr|J4HY43|J4HY43_9APHY	***	Non-specific serine/threonine protein kinase		GO:0004672, GO:0005524, GO:0006468
SPODE83244_EIv1.0_0002870.18	tr|J4HY43|J4HY43_9APHY	***	Non-specific serine/threonine protein kinase		GO:0004672, GO:0005524, GO:0006468
SPODE83244_EIv1.0_0002870.19	tr|J4HY43|J4HY43_9APHY	***	Non-specific serine/threonine protein kinase		GO:0004672, GO:0005524, GO:0006468
SPODE83244_EIv1.0_0002870.20	tr|J4HY43|J4HY43_9APHY	***	Non-specific serine/threonine protein kinase		GO:0004672, GO:0005524, GO:0006468
SPODE83244_EIv1.0_0002870.21	tr|J4HY43|J4HY43_9APHY	***	Non-specific serine/threonine protein kinase		GO:0004672, GO:0005524, GO:0006468
SPODE83244_EIv1.0_0002870.22	tr|J4HY43|J4HY43_9APHY	***	Non-specific serine/threonine protein kinase		GO:0004672, GO:0005524, GO:0006468
SPODE83244_EIv1.0_0002870.23	tr|J4HY43|J4HY43_9APHY	***	Non-specific serine/threonine protein kinase		GO:0004672, GO:0005524, GO:0006468
SPODE83244_EIv1.0_0002870.24	tr|J4HY43|J4HY43_9APHY	***	Non-specific serine/threonine protein kinase		GO:0004672, GO:0005524, GO:0006468
SPODE83244_EIv1.0_0002870.25	tr|J4HY43|J4HY43_9APHY	***	Non-specific serine/threonine protein kinase		GO:0004672, GO:0005524, GO:0006468
SPODE83244_EIv1.0_0002870.26	tr|J4HY43|J4HY43_9APHY	***	Non-specific serine/threonine protein kinase		GO:0004672, GO:0005524, GO:0006468
SPODE83244_EIv1.0_0002870.27	tr|J4HY43|J4HY43_9APHY	***	Non-specific serine/threonine protein kinase		GO:0004672, GO:0005524, GO:0006468
SPODE83244_EIv1.0_0002870.28	tr|J4HY43|J4HY43_9APHY	***	Non-specific serine/threonine protein kinase		GO:0004672, GO:0005524, GO:0006468
SPODE83244_EIv1.0_0002870.29	tr|J4HY43|J4HY43_9APHY	***	Non-specific serine/threonine protein kinase		GO:0004672, GO:0005524, GO:0006468
SPODE83244_EIv1.0_0002870.30	tr|J4HY43|J4HY43_9APHY	***	Non-specific serine/threonine protein kinase		GO:0004672, GO:0005524, GO:0006468
SPODE83244_EIv1.0_0002870.31	tr|J4HY43|J4HY43_9APHY	***	Non-specific serine/threonine protein kinase		GO:0004672, GO:0005524, GO:0006468
SPODE83244_EIv1.0_0002870.32	tr|J4HY43|J4HY43_9APHY	***	Non-specific serine/threonine protein kinase		GO:0004672, GO:0005524, GO:0006468
SPODE83244_EIv1.0_0002870.33	tr|J4HY43|J4HY43_9APHY	***	Non-specific serine/threonine protein kinase		GO:0004672, GO:0005524, GO:0006468
SPODE83244_EIv1.0_0002870.34	tr|J4HY43|J4HY43_9APHY	***	Non-specific serine/threonine protein kinase		GO:0004672, GO:0005524, GO:0006468
SPODE83244_EIv1.0_0002870.35	tr|J4HY43|J4HY43_9APHY	***	Non-specific serine/threonine protein kinase		GO:0004672, GO:0005524, GO:0006468
SPODE83244_EIv1.0_0002870.36	tr|J4HY43|J4HY43_9APHY	***	Non-specific serine/threonine protein kinase		GO:0004672, GO:0005524, GO:0006468
SPODE83244_EIv1.0_0002870.37	tr|J4HY43|J4HY43_9APHY	***	Non-specific serine/threonine protein kinase		GO:0004672, GO:0005524, GO:0006468
SPODE83244_EIv1.0_0002870.38	tr|J4HY43|J4HY43_9APHY	***	Non-specific serine/threonine protein kinase		GO:0004672, GO:0005524, GO:0006468
SPODE83244_EIv1.0_0002870.39	tr|J4HY43|J4HY43_9APHY	***	Non-specific serine/threonine protein kinase		GO:0004672, GO:0005524, GO:0006468
SPODE83244_EIv1.0_0002870.40	tr|J4HY43|J4HY43_9APHY	***	Non-specific serine/threonine protein kinase		GO:0004672, GO:0005524, GO:0006468
SPODE83244_EIv1.0_0002870.41	tr|J4HY43|J4HY43_9APHY	***	Non-specific serine/threonine protein kinase		GO:0004672, GO:0005524, GO:0006468
SPODE83244_EIv1.0_0002870.42	tr|J4HY43|J4HY43_9APHY	***	Non-specific serine/threonine protein kinase		GO:0004672, GO:0005524, GO:0006468
SPODE83244_EIv1.0_0002870.43	tr|J4HY43|J4HY43_9APHY	***	Non-specific serine/threonine protein kinase		GO:0004672, GO:0005524, GO:0006468
SPODE83244_EIv1.0_0002870.44	tr|J4HY43|J4HY43_9APHY	***	Non-specific serine/threonine protein kinase		GO:0004672, GO:0005524, GO:0006468
SPODE83244_EIv1.0_0002870.45	tr|J4HY43|J4HY43_9APHY	***	Non-specific serine/threonine protein kinase		GO:0004672, GO:0005524, GO:0006468
SPODE83244_EIv1.0_0002880.1	tr|A0A4S4N2I9|A0A4S4N2I9_9APHY	***	Isocitrate lyase	IPR006254 (Isocitrate lyase)
SPODE83244_EIv1.0_0002890.1			Unknown protein
SPODE83244_EIv1.0_0002900.1			Unknown protein
SPODE83244_EIv1.0_0002910.1	tr|A0A4S4KCW8|A0A4S4KCW8_9APHY	*-*	Methylisocitrate lyase
SPODE83244_EIv1.0_0002920.1	tr|A0A4R0RK07|A0A4R0RK07_9APHY	***	F-box domain-containing protein	IPR001810 (F-box domain), IPR032675 (Leucine-rich repeat domain, L domain-like)
SPODE83244_EIv1.0_0002930.1	tr|A0A2R6RI33|A0A2R6RI33_9APHY	***	F-box domain-containing protein	IPR001810 (F-box domain), IPR032675 (Leucine-rich repeat domain, L domain-like)
SPODE83244_EIv1.0_0002930.2	tr|A0A2R6RI33|A0A2R6RI33_9APHY	***	F-box domain-containing protein	IPR001810 (F-box domain), IPR032675 (Leucine-rich repeat domain, L domain-like)
SPODE83244_EIv1.0_0002930.3	tr|A0A2R6RI33|A0A2R6RI33_9APHY	***	F-box domain-containing protein	IPR001810 (F-box domain), IPR032675 (Leucine-rich repeat domain, L domain-like)
SPODE83244_EIv1.0_0002940.1	tr|A0A8E2DTQ2|A0A8E2DTQ2_9APHY	***	Homeobox-domain-containing protein	IPR009057 (Homeobox domain-like)
SPODE83244_EIv1.0_0002940.2	tr|A0A8E2DTQ2|A0A8E2DTQ2_9APHY	***	Homeobox-domain-containing protein	IPR009057 (Homeobox domain-like)
SPODE83244_EIv1.0_0002940.3	tr|A0A8E2DTQ2|A0A8E2DTQ2_9APHY	***	Homeobox-domain-containing protein	IPR009057 (Homeobox domain-like)
SPODE83244_EIv1.0_0002940.4	tr|A0A8E2DTQ2|A0A8E2DTQ2_9APHY	***	Homeobox-domain-containing protein	IPR009057 (Homeobox domain-like)
SPODE83244_EIv1.0_0002950.1	tr|A0A401G5V6|A0A401G5V6_9APHY	***	Pantothenate kinase	IPR004567 (Type II pantothenate kinase)
SPODE83244_EIv1.0_0002960.1	tr|M2QYR2|M2QYR2_CERS8	***	Coatomer subunit gamma	IPR009028 (Coatomer/calthrin adaptor appendage, C-terminal subdomain), IPR013041 (Coatomer/clathrin adaptor appendage, Ig-like subdomain), IPR016024 (Armadillo-type fold), IPR017106 (Coatomer gamma subunit)	GO:0000139, GO:0005198, GO:0005737, GO:0005794, GO:0006886, GO:0015031, GO:0016020, GO:0016192, GO:0030117, GO:0030126, GO:0030663, GO:0031410
SPODE83244_EIv1.0_0002960.2	tr|M2QYR2|M2QYR2_CERS8	***	Coatomer subunit gamma	IPR009028 (Coatomer/calthrin adaptor appendage, C-terminal subdomain), IPR013041 (Coatomer/clathrin adaptor appendage, Ig-like subdomain), IPR016024 (Armadillo-type fold), IPR017106 (Coatomer gamma subunit)	GO:0000139, GO:0005198, GO:0005737, GO:0005794, GO:0006886, GO:0015031, GO:0016020, GO:0016192, GO:0030117, GO:0030126, GO:0030663, GO:0031410
SPODE83244_EIv1.0_0002960.3	tr|M2QYR2|M2QYR2_CERS8	***	Coatomer subunit gamma	IPR009028 (Coatomer/calthrin adaptor appendage, C-terminal subdomain), IPR013041 (Coatomer/clathrin adaptor appendage, Ig-like subdomain), IPR016024 (Armadillo-type fold), IPR017106 (Coatomer gamma subunit)	GO:0000139, GO:0005198, GO:0005737, GO:0005794, GO:0006886, GO:0015031, GO:0016020, GO:0016192, GO:0030117, GO:0030126, GO:0030663, GO:0031410
SPODE83244_EIv1.0_0002960.4	tr|M2QYR2|M2QYR2_CERS8	***	Coatomer subunit gamma	IPR009028 (Coatomer/calthrin adaptor appendage, C-terminal subdomain), IPR013041 (Coatomer/clathrin adaptor appendage, Ig-like subdomain), IPR016024 (Armadillo-type fold), IPR017106 (Coatomer gamma subunit)	GO:0000139, GO:0005198, GO:0005737, GO:0005794, GO:0006886, GO:0015031, GO:0016020, GO:0016192, GO:0030117, GO:0030126, GO:0030663, GO:0031410
SPODE83244_EIv1.0_0002960.5	tr|A0A4S4N444|A0A4S4N444_9APHY	***	Coatomer subunit gamma	IPR013041 (Coatomer/clathrin adaptor appendage, Ig-like subdomain), IPR016024 (Armadillo-type fold), IPR017106 (Coatomer gamma subunit)
SPODE83244_EIv1.0_0002970.1	tr|M2RV05|M2RV05_CERS8	***	Non-specific serine/threonine protein kinase	IPR011009 (Protein kinase-like domain)	GO:0000166, GO:0004672, GO:0004674, GO:0005524, GO:0006468
SPODE83244_EIv1.0_0002970.2	tr|M2RV05|M2RV05_CERS8	***	Non-specific serine/threonine protein kinase	IPR011009 (Protein kinase-like domain)	GO:0000166, GO:0004672, GO:0004674, GO:0005524, GO:0006468
SPODE83244_EIv1.0_0002970.3	tr|A0A0C9XQI7|A0A0C9XQI7_9AGAR	***	Non-specific serine/threonine protein kinase	IPR011009 (Protein kinase-like domain)	GO:0000166, GO:0004672, GO:0004674, GO:0005524, GO:0006468
SPODE83244_EIv1.0_0002970.4	tr|A0A0C9XQI7|A0A0C9XQI7_9AGAR	***	Non-specific serine/threonine protein kinase	IPR011009 (Protein kinase-like domain)	GO:0000166, GO:0004672, GO:0004674, GO:0005524, GO:0006468
SPODE83244_EIv1.0_0002970.5	tr|A0A0C9XQI7|A0A0C9XQI7_9AGAR	***	Non-specific serine/threonine protein kinase	IPR011009 (Protein kinase-like domain)	GO:0000166, GO:0004672, GO:0004674, GO:0005524, GO:0006468
SPODE83244_EIv1.0_0002970.6	tr|A0A0C9XQI7|A0A0C9XQI7_9AGAR	***	Non-specific serine/threonine protein kinase	IPR011009 (Protein kinase-like domain)	GO:0000166, GO:0004672, GO:0004674, GO:0005524, GO:0006468
SPODE83244_EIv1.0_0002970.7	tr|A0A0C9XQI7|A0A0C9XQI7_9AGAR	***	Non-specific serine/threonine protein kinase	IPR011009 (Protein kinase-like domain)	GO:0000166, GO:0004672, GO:0004674, GO:0005524, GO:0006468
SPODE83244_EIv1.0_0002980.1	tr|A0A4R0RFQ8|A0A4R0RFQ8_9APHY	***	F-box domain-containing protein	IPR001810 (F-box domain)
SPODE83244_EIv1.0_0002980.2	tr|A0A4R0RFQ8|A0A4R0RFQ8_9APHY	***	F-box domain-containing protein	IPR001810 (F-box domain)
SPODE83244_EIv1.0_0002990.1			Unknown protein
SPODE83244_EIv1.0_0003000.1	tr|A0A8E2DU70|A0A8E2DU70_9APHY	***	Chitin synthase	IPR004835 (Chitin synthase), IPR013616 (Chitin synthase N-terminal), IPR029044 (Nucleotide-diphospho-sugar transferases)
SPODE83244_EIv1.0_0003000.2	tr|A0A0B6VLW7|A0A0B6VLW7_GRIFR	***	Chitin synthase	IPR004835 (Chitin synthase), IPR013616 (Chitin synthase N-terminal), IPR029044 (Nucleotide-diphospho-sugar transferases)	GO:0004100, GO:0006031, GO:0016020, GO:0016021, GO:0016758
SPODE83244_EIv1.0_0003000.3	tr|A0A8E2DU70|A0A8E2DU70_9APHY	***	Chitin synthase	IPR004835 (Chitin synthase), IPR013616 (Chitin synthase N-terminal), IPR029044 (Nucleotide-diphospho-sugar transferases)
SPODE83244_EIv1.0_0003000.4	tr|A0A8E2DU70|A0A8E2DU70_9APHY	***	Chitin synthase	IPR004835 (Chitin synthase), IPR013616 (Chitin synthase N-terminal), IPR029044 (Nucleotide-diphospho-sugar transferases)
SPODE83244_EIv1.0_0003010.1	tr|A0A4S4N2G9|A0A4S4N2G9_9APHY	***	Lysophospholipase NTE1	IPR014710 (RmlC-like jelly roll fold), IPR016035 (Acyl transferase/acyl hydrolase/lysophospholipase)
SPODE83244_EIv1.0_0003010.2	tr|A0A4S4N2G9|A0A4S4N2G9_9APHY	***	Lysophospholipase NTE1	IPR014710 (RmlC-like jelly roll fold), IPR016035 (Acyl transferase/acyl hydrolase/lysophospholipase)
SPODE83244_EIv1.0_0003010.3	tr|A0A4S4N2G9|A0A4S4N2G9_9APHY	***	Lysophospholipase NTE1	IPR014710 (RmlC-like jelly roll fold), IPR016035 (Acyl transferase/acyl hydrolase/lysophospholipase)
SPODE83244_EIv1.0_0003010.4	tr|A0A4S4N2G9|A0A4S4N2G9_9APHY	***	Lysophospholipase NTE1	IPR014710 (RmlC-like jelly roll fold), IPR016035 (Acyl transferase/acyl hydrolase/lysophospholipase)
SPODE83244_EIv1.0_0003020.1	tr|A0A5K1K1V5|A0A5K1K1V5_9APHY	*-*	Fumarate and nitrate reduction regulatory protein	IPR014720 (Double-stranded RNA-binding domain)
SPODE83244_EIv1.0_0003030.1	tr|A0A5K1K1V5|A0A5K1K1V5_9APHY	*-*	Fumarate and nitrate reduction regulatory protein	IPR014720 (Double-stranded RNA-binding domain)
SPODE83244_EIv1.0_0003030.2	tr|A0A5K1K1V5|A0A5K1K1V5_9APHY	*-*	Fumarate and nitrate reduction regulatory protein	IPR014720 (Double-stranded RNA-binding domain)
SPODE83244_EIv1.0_0003040.1	tr|A0A369K9B4|A0A369K9B4_HYPMA	***	Vacuolar protein sorting-associated protein 33A	IPR001619 (Sec1-like protein), IPR027482 (Sec1-like, domain 2)	GO:0006904, GO:0016192
SPODE83244_EIv1.0_0003040.2	tr|A0A369K9B4|A0A369K9B4_HYPMA	***	Vacuolar protein sorting-associated protein 33A	IPR001619 (Sec1-like protein), IPR027482 (Sec1-like, domain 2)	GO:0006904, GO:0016192
SPODE83244_EIv1.0_0003040.3	tr|A0A369K9B4|A0A369K9B4_HYPMA	***	Vacuolar protein sorting-associated protein 33A	IPR001619 (Sec1-like protein), IPR027482 (Sec1-like, domain 2)	GO:0006904, GO:0016192
SPODE83244_EIv1.0_0003040.4	tr|A0A369K9B4|A0A369K9B4_HYPMA	***	Vacuolar protein sorting-associated protein 33A	IPR001619 (Sec1-like protein), IPR027482 (Sec1-like, domain 2)	GO:0006904, GO:0016192
SPODE83244_EIv1.0_0003040.5	tr|A0A369K9B4|A0A369K9B4_HYPMA	***	Vacuolar protein sorting-associated protein 33A	IPR001619 (Sec1-like protein), IPR027482 (Sec1-like, domain 2)	GO:0006904, GO:0016192
SPODE83244_EIv1.0_0003040.6	tr|A0A401G5U4|A0A401G5U4_9APHY	***	Vacuolar protein sorting-associated protein	IPR001619 (Sec1-like protein), IPR027482 (Sec1-like, domain 2)
SPODE83244_EIv1.0_0003040.7	tr|A0A369K9B4|A0A369K9B4_HYPMA	***	Vacuolar protein sorting-associated protein 33A	IPR001619 (Sec1-like protein), IPR027482 (Sec1-like, domain 2)	GO:0006904, GO:0016192
SPODE83244_EIv1.0_0003040.8	tr|A0A369K9B4|A0A369K9B4_HYPMA	***	Vacuolar protein sorting-associated protein 33A	IPR001619 (Sec1-like protein), IPR027482 (Sec1-like, domain 2)	GO:0006904, GO:0016192
SPODE83244_EIv1.0_0003050.1	tr|A0A5C3M8X3|A0A5C3M8X3_9AGAR	***	HMG box domain-containing protein	IPR006780 (YABBY protein)
SPODE83244_EIv1.0_0003060.1	tr|J4IAX0|J4IAX0_9APHY	***	F-box domain-containing protein	IPR001810 (F-box domain), IPR006553 (Leucine-rich repeat, cysteine-containing subtype), IPR032675 (Leucine-rich repeat domain, L domain-like)
SPODE83244_EIv1.0_0003060.2	tr|J4IAX0|J4IAX0_9APHY	***	F-box domain-containing protein	IPR001810 (F-box domain), IPR006553 (Leucine-rich repeat, cysteine-containing subtype), IPR032675 (Leucine-rich repeat domain, L domain-like)
SPODE83244_EIv1.0_0003060.3	tr|J4IAX0|J4IAX0_9APHY	***	F-box domain-containing protein	IPR001810 (F-box domain), IPR006553 (Leucine-rich repeat, cysteine-containing subtype), IPR032675 (Leucine-rich repeat domain, L domain-like)
SPODE83244_EIv1.0_0003060.4	tr|J4IAX0|J4IAX0_9APHY	***	F-box domain-containing protein	IPR001810 (F-box domain), IPR006553 (Leucine-rich repeat, cysteine-containing subtype), IPR032675 (Leucine-rich repeat domain, L domain-like)
SPODE83244_EIv1.0_0003070.1			Unknown protein
SPODE83244_EIv1.0_0003080.1	tr|A0A165F7Z5|A0A165F7Z5_9APHY	***	Exosome complex protein	IPR007146 (Sas10/Utp3/C1D), IPR011082 (Exosome-associated factor Rrp47/DNA strand repair C1D)
SPODE83244_EIv1.0_0003080.2	tr|A0A165F7Z5|A0A165F7Z5_9APHY	***	Exosome complex protein	IPR007146 (Sas10/Utp3/C1D), IPR011082 (Exosome-associated factor Rrp47/DNA strand repair C1D)
SPODE83244_EIv1.0_0003080.3	tr|A0A165F7Z5|A0A165F7Z5_9APHY	***	Exosome complex protein	IPR007146 (Sas10/Utp3/C1D), IPR011082 (Exosome-associated factor Rrp47/DNA strand repair C1D)
SPODE83244_EIv1.0_0003090.1	tr|A0A371DFC6|A0A371DFC6_9APHY	***	Splicing factor subunit	IPR009846 (Splicing factor 3B subunit 5/RDS3 complex subunit 10)	GO:0000398
SPODE83244_EIv1.0_0003090.2	tr|A0A371DFC6|A0A371DFC6_9APHY	***	Splicing factor subunit	IPR009846 (Splicing factor 3B subunit 5/RDS3 complex subunit 10)	GO:0000398
SPODE83244_EIv1.0_0003090.3	tr|A0A371DFC6|A0A371DFC6_9APHY	***	Splicing factor subunit	IPR009846 (Splicing factor 3B subunit 5/RDS3 complex subunit 10)	GO:0000398
SPODE83244_EIv1.0_0003100.1	tr|A0A4R0RCM4|A0A4R0RCM4_9APHY	***	Methyltransf_25 domain-containing protein	IPR029063 (S-adenosyl-L-methionine-dependent methyltransferase)
SPODE83244_EIv1.0_0003110.1			Unknown protein
SPODE83244_EIv1.0_0003110.2			Unknown protein
SPODE83244_EIv1.0_0003120.1	tr|A0A4R0RF83|A0A4R0RF83_9APHY	***	Inositol-pentakisphosphate 2-kinase	IPR009286 (Inositol-pentakisphosphate 2-kinase)
SPODE83244_EIv1.0_0003120.2	tr|A0A4R0RF83|A0A4R0RF83_9APHY	***	Inositol-pentakisphosphate 2-kinase	IPR009286 (Inositol-pentakisphosphate 2-kinase)
SPODE83244_EIv1.0_0003120.3	tr|A0A4R0RF83|A0A4R0RF83_9APHY	***	Inositol-pentakisphosphate 2-kinase	IPR009286 (Inositol-pentakisphosphate 2-kinase)
SPODE83244_EIv1.0_0003130.1			Unknown protein
SPODE83244_EIv1.0_0003130.2			Unknown protein
SPODE83244_EIv1.0_0003130.3			Unknown protein
SPODE83244_EIv1.0_0003130.4			Unknown protein
SPODE83244_EIv1.0_0003130.5			Unknown protein
SPODE83244_EIv1.0_0003140.1	tr|M2QK96|M2QK96_CERS8	***	Chromatin modification-related protein	IPR013083 (Zinc finger, RING/FYVE/PHD-type), IPR024610 (Inhibitor of growth protein, N-terminal histone-binding), IPR028651 (ING family)	GO:0005634, GO:0006325, GO:0046872
SPODE83244_EIv1.0_0003140.2	tr|M2QK96|M2QK96_CERS8	***	Chromatin modification-related protein	IPR013083 (Zinc finger, RING/FYVE/PHD-type), IPR024610 (Inhibitor of growth protein, N-terminal histone-binding), IPR028651 (ING family)	GO:0005634, GO:0006325, GO:0046872
SPODE83244_EIv1.0_0003150.1	tr|A0A067Q852|A0A067Q852_9AGAM	***	Copper homeostasis protein cutC homolog	IPR005627 (Copper homeostasis protein CutC), IPR023648 (Copper homeostasis CutC domain)	GO:0005507, GO:0055070
SPODE83244_EIv1.0_0003160.1	tr|A0A4R0S3D6|A0A4R0S3D6_9APHY	***	Acyl-CoA desaturase	IPR015876 (Acyl-CoA desaturase)
SPODE83244_EIv1.0_0003160.2	tr|A0A4R0S3D6|A0A4R0S3D6_9APHY	***	Acyl-CoA desaturase	IPR015876 (Acyl-CoA desaturase)
SPODE83244_EIv1.0_0003170.1	tr|A0A165FBL6|A0A165FBL6_9APHY	***	Bromodomain-containing protein	IPR001487 (Bromodomain)	GO:0006338, GO:0016586
SPODE83244_EIv1.0_0003180.1	tr|A0A4Q9NJT2|A0A4Q9NJT2_9APHY	***	Palmitoyltransferase PFA4	IPR001594 (Palmitoyltransferase, DHHC domain)
SPODE83244_EIv1.0_0003180.2	tr|A0A8E2AWF3|A0A8E2AWF3_9APHY	***	Palmitoyltransferase PFA4	IPR001594 (Palmitoyltransferase, DHHC domain)
SPODE83244_EIv1.0_0003180.3	tr|A0A8E2AWF3|A0A8E2AWF3_9APHY	***	Palmitoyltransferase PFA4	IPR001594 (Palmitoyltransferase, DHHC domain)
SPODE83244_EIv1.0_0003180.4	tr|A0A8E2AWF3|A0A8E2AWF3_9APHY	***	Palmitoyltransferase PFA4	IPR001594 (Palmitoyltransferase, DHHC domain)
SPODE83244_EIv1.0_0003190.1			Unknown protein
SPODE83244_EIv1.0_0003190.2			Unknown protein
SPODE83244_EIv1.0_0003200.1	tr|A0A4S4K9H7|A0A4S4K9H7_9APHY	***	PEHE domain-containing protein	IPR029184 (Something about silencing protein 4), IPR029332 (PEHE domain)
SPODE83244_EIv1.0_0003210.1	tr|A0A401G5X1|A0A401G5X1_9APHY	*-*	H/ACA ribonucleoprotein complex non-core subunit NAF1	IPR007504 (H/ACA ribonucleoprotein complex, subunit Gar1/Naf1), IPR009000 (Translation protein, beta-barrel domain)
SPODE83244_EIv1.0_0003220.1	tr|A0A2R6NJM0|A0A2R6NJM0_9APHY	***	Elongation factor Ts, mitochondrial	IPR001816 (Translation elongation factor EFTs/EF1B)	GO:0003746, GO:0005739, GO:0006412, GO:0006414
SPODE83244_EIv1.0_0003220.2	tr|A0A2R6NJM0|A0A2R6NJM0_9APHY	***	Elongation factor Ts, mitochondrial	IPR001816 (Translation elongation factor EFTs/EF1B)	GO:0003746, GO:0005739, GO:0006412, GO:0006414
SPODE83244_EIv1.0_0003230.1	tr|A0A401G5Y3|A0A401G5Y3_9APHY	***	Alkaline ceramidase YDC1	IPR008901 (Ceramidase)
SPODE83244_EIv1.0_0003230.2	tr|A0A8E2AQS6|A0A8E2AQS6_9APHY	***	Alkaline phytoceramidase	IPR008901 (Ceramidase)
SPODE83244_EIv1.0_0003230.3	tr|A0A401G5Y3|A0A401G5Y3_9APHY	***	Alkaline ceramidase YDC1	IPR008901 (Ceramidase)
SPODE83244_EIv1.0_0003230.4	tr|A0A401G5Y3|A0A401G5Y3_9APHY	***	Alkaline ceramidase YDC1	IPR008901 (Ceramidase)
SPODE83244_EIv1.0_0003230.5	tr|A0A401G5Y3|A0A401G5Y3_9APHY	***	Alkaline ceramidase YDC1	IPR008901 (Ceramidase)
SPODE83244_EIv1.0_0003240.1	tr|A0A401G5Y1|A0A401G5Y1_9APHY	***	Mitochondrial-processing peptidase subunit alpha	IPR011249 (Metalloenzyme, LuxS/M16 peptidase-like)
SPODE83244_EIv1.0_0003240.2	tr|A0A4Y7PZY7|A0A4Y7PZY7_9AGAM	***	Mitochondrial processing peptidase	IPR011249 (Metalloenzyme, LuxS/M16 peptidase-like)
SPODE83244_EIv1.0_0003240.3	tr|A0A401G5Y1|A0A401G5Y1_9APHY	***	Mitochondrial-processing peptidase subunit alpha	IPR011249 (Metalloenzyme, LuxS/M16 peptidase-like)
SPODE83244_EIv1.0_0003240.4	tr|A0A401G5Y1|A0A401G5Y1_9APHY	***	Mitochondrial-processing peptidase subunit alpha	IPR011249 (Metalloenzyme, LuxS/M16 peptidase-like)
SPODE83244_EIv1.0_0003250.1	tr|A0A2R6NGE1|A0A2R6NGE1_9APHY	***	BRCA-2_OB1 domain-containing protein	IPR012340 (Nucleic acid-binding, OB-fold), IPR015525 (Breast cancer type 2 susceptibility protein)	GO:0000724, GO:0006281
SPODE83244_EIv1.0_0003250.2	tr|A0A2R6NGE1|A0A2R6NGE1_9APHY	***	BRCA-2_OB1 domain-containing protein	IPR012340 (Nucleic acid-binding, OB-fold), IPR015525 (Breast cancer type 2 susceptibility protein)	GO:0000724, GO:0006281
SPODE83244_EIv1.0_0003250.3	tr|M2R2T9|M2R2T9_CERS8	***	BRCA-2_OB1 domain-containing protein	IPR012340 (Nucleic acid-binding, OB-fold), IPR015525 (Breast cancer type 2 susceptibility protein)	GO:0000724, GO:0006281
SPODE83244_EIv1.0_0003250.4	tr|M2R2T9|M2R2T9_CERS8	***	BRCA-2_OB1 domain-containing protein	IPR012340 (Nucleic acid-binding, OB-fold), IPR015525 (Breast cancer type 2 susceptibility protein)	GO:0000724, GO:0006281
SPODE83244_EIv1.0_0003260.1			Unknown protein
SPODE83244_EIv1.0_0003270.1	tr|A0A4Y9YYM8|A0A4Y9YYM8_9AGAM	***	Nudix hydrolase domain-containing protein	IPR015797 (NUDIX hydrolase domain-like)
SPODE83244_EIv1.0_0003270.2	tr|A0A4Y9YYM8|A0A4Y9YYM8_9AGAM	***	Nudix hydrolase domain-containing protein	IPR015797 (NUDIX hydrolase domain-like)
SPODE83244_EIv1.0_0003270.3	tr|A0A4Y9YYM8|A0A4Y9YYM8_9AGAM	***	Nudix hydrolase domain-containing protein	IPR015797 (NUDIX hydrolase domain-like)
SPODE83244_EIv1.0_0003280.1	tr|L8WQK2|L8WQK2_THACA	***	Taxilin domain-containing protein	IPR026183 (Taxilin family)	GO:0019905
SPODE83244_EIv1.0_0003280.2	tr|L8WQK2|L8WQK2_THACA	***	Taxilin domain-containing protein	IPR026183 (Taxilin family)	GO:0019905
SPODE83244_EIv1.0_0003280.3	tr|A0A165W7M4|A0A165W7M4_9AGAM	***	Ubiquitin-like domain-containing protein	IPR026183 (Taxilin family)	GO:0019905
SPODE83244_EIv1.0_0003280.4	tr|A0A165W7M4|A0A165W7M4_9AGAM	***	Ubiquitin-like domain-containing protein	IPR026183 (Taxilin family)	GO:0019905
SPODE83244_EIv1.0_0003280.5	tr|L8WQK2|L8WQK2_THACA	***	Taxilin domain-containing protein	IPR026183 (Taxilin family)	GO:0019905
SPODE83244_EIv1.0_0003280.6	tr|A0A165W7M4|A0A165W7M4_9AGAM	***	Ubiquitin-like domain-containing protein	IPR026183 (Taxilin family)	GO:0019905
SPODE83244_EIv1.0_0003290.1	tr|A0A401G5Y0|A0A401G5Y0_9APHY	***	UDP-N-acetylglucosamine pyrophosphorylase	IPR002618 (UDPGP family), IPR029044 (Nucleotide-diphospho-sugar transferases)
SPODE83244_EIv1.0_0003290.2	tr|A0A401G5Y0|A0A401G5Y0_9APHY	***	UDP-N-acetylglucosamine pyrophosphorylase	IPR002618 (UDPGP family), IPR029044 (Nucleotide-diphospho-sugar transferases)
SPODE83244_EIv1.0_0003290.3	tr|A0A401G5Y0|A0A401G5Y0_9APHY	***	UDP-N-acetylglucosamine pyrophosphorylase	IPR002618 (UDPGP family), IPR029044 (Nucleotide-diphospho-sugar transferases)
SPODE83244_EIv1.0_0003290.4	tr|A0A401G5Y0|A0A401G5Y0_9APHY	***	UDP-N-acetylglucosamine pyrophosphorylase	IPR002618 (UDPGP family), IPR029044 (Nucleotide-diphospho-sugar transferases)
SPODE83244_EIv1.0_0003290.5	tr|A0A401G5Y0|A0A401G5Y0_9APHY	***	UDP-N-acetylglucosamine pyrophosphorylase	IPR002618 (UDPGP family), IPR029044 (Nucleotide-diphospho-sugar transferases)
SPODE83244_EIv1.0_0003290.6	tr|A0A401G5Y0|A0A401G5Y0_9APHY	***	UDP-N-acetylglucosamine pyrophosphorylase	IPR002618 (UDPGP family), IPR029044 (Nucleotide-diphospho-sugar transferases)
SPODE83244_EIv1.0_0003300.1	tr|A0A5C3P5A9|A0A5C3P5A9_9APHY	***	Glycoside hydrolase family 5 protein	IPR017853 (Glycoside hydrolase superfamily)
SPODE83244_EIv1.0_0003300.2	tr|A0A5C3P5A9|A0A5C3P5A9_9APHY	***	Glycoside hydrolase family 5 protein	IPR017853 (Glycoside hydrolase superfamily)
SPODE83244_EIv1.0_0003300.3	tr|A0A5C3P5A9|A0A5C3P5A9_9APHY	***	Glycoside hydrolase family 5 protein	IPR017853 (Glycoside hydrolase superfamily)
SPODE83244_EIv1.0_0003310.1	tr|A0A401GK03|A0A401GK03_9APHY	***	F-box domain-containing protein	IPR001810 (F-box domain)
SPODE83244_EIv1.0_0003320.1	tr|A0A8H7CHE0|A0A8H7CHE0_9AGAR	*-*	ABC transporter protein
SPODE83244_EIv1.0_0003330.1			Unknown protein
SPODE83244_EIv1.0_0003340.1	tr|A0A4Y9XSK5|A0A4Y9XSK5_9APHY	*-*	GMC_OxRdtase_N domain-containing protein
SPODE83244_EIv1.0_0003350.1	tr|A0A4R0RSH4|A0A4R0RSH4_9APHY	***	Riboflavin synthase alpha chain	IPR001783 (Lumazine-binding protein), IPR023366 (ATP synthase subunit alpha-like domain), IPR026017 (Lumazine-binding domain)
SPODE83244_EIv1.0_0003360.1	tr|A0A286URF7|A0A286URF7_9AGAM	*-*	Cytochrome P450
SPODE83244_EIv1.0_0003370.1	tr|A0A401G4W5|A0A401G4W5_9APHY	***	Myosin-1	IPR001452 (SH3 domain), IPR010926 (Class I myosin tail homology domain), IPR027417 (P-loop containing nucleoside triphosphate hydrolase)
SPODE83244_EIv1.0_0003370.2	tr|A0A401G4W5|A0A401G4W5_9APHY	***	Myosin-1	IPR001452 (SH3 domain), IPR010926 (Class I myosin tail homology domain), IPR027417 (P-loop containing nucleoside triphosphate hydrolase)
SPODE83244_EIv1.0_0003370.3	tr|A0A401G4W5|A0A401G4W5_9APHY	***	Myosin-1	IPR001452 (SH3 domain), IPR010926 (Class I myosin tail homology domain), IPR027417 (P-loop containing nucleoside triphosphate hydrolase)
SPODE83244_EIv1.0_0003370.4	tr|A0A401G4W5|A0A401G4W5_9APHY	***	Myosin-1	IPR001452 (SH3 domain), IPR010926 (Class I myosin tail homology domain), IPR027417 (P-loop containing nucleoside triphosphate hydrolase)
SPODE83244_EIv1.0_0003380.1	tr|A0A060SKQ1|A0A060SKQ1_PYCCI	***	UNC45-central domain-containing protein	IPR016024 (Armadillo-type fold), IPR024660 (UNC-45/Cro1/She4, central domain)
SPODE83244_EIv1.0_0003390.1	tr|A0A401G4Y6|A0A401G4Y6_9APHY	***	tRNA (adenine(58)-N(1))-methyltransferase non-catalytic subunit TRM6	IPR017423 (tRNA (adenine(58)-N(1))-methyltransferase non-catalytic subunit TRM6)
SPODE83244_EIv1.0_0003400.1	tr|A0A4R0RS63|A0A4R0RS63_9APHY	***	Intermediate filament protein	IPR001683 (Phox homologous domain), IPR003114 (Phox-associated domain), IPR013937 (Sorting nexin, C-terminal), IPR016137 (RGS domain)
SPODE83244_EIv1.0_0003400.2	tr|A0A4R0RS63|A0A4R0RS63_9APHY	***	Intermediate filament protein	IPR001683 (Phox homologous domain), IPR003114 (Phox-associated domain), IPR013937 (Sorting nexin, C-terminal), IPR016137 (RGS domain)
SPODE83244_EIv1.0_0003400.3	tr|A0A4R0RS63|A0A4R0RS63_9APHY	***	Intermediate filament protein	IPR001683 (Phox homologous domain), IPR003114 (Phox-associated domain), IPR013937 (Sorting nexin, C-terminal), IPR016137 (RGS domain)
SPODE83244_EIv1.0_0003400.4	tr|A0A4R0RS63|A0A4R0RS63_9APHY	***	Intermediate filament protein	IPR001683 (Phox homologous domain), IPR003114 (Phox-associated domain), IPR013937 (Sorting nexin, C-terminal), IPR016137 (RGS domain)
SPODE83244_EIv1.0_0003400.5	tr|A0A4R0RS63|A0A4R0RS63_9APHY	***	Intermediate filament protein	IPR001683 (Phox homologous domain), IPR003114 (Phox-associated domain), IPR013937 (Sorting nexin, C-terminal), IPR016137 (RGS domain)
SPODE83244_EIv1.0_0003410.1	tr|A0A401GNA9|A0A401GNA9_9APHY	***	Dynactin subunit 6	IPR011004 (Trimeric LpxA-like), IPR027777 (Dynactin subunit 6)
SPODE83244_EIv1.0_0003410.2	tr|A0A401GNA9|A0A401GNA9_9APHY	***	Dynactin subunit 6	IPR011004 (Trimeric LpxA-like), IPR027777 (Dynactin subunit 6)
SPODE83244_EIv1.0_0003420.1	tr|A0A5C3MZE2|A0A5C3MZE2_9AGAM	***	DUF6533 domain-containing protein
SPODE83244_EIv1.0_0003420.2	tr|A0A5C3MZE2|A0A5C3MZE2_9AGAM	***	DUF6533 domain-containing protein
SPODE83244_EIv1.0_0003430.1	tr|A0A4V2MX12|A0A4V2MX12_9APHY	***	Mitochondrial oxaloacetate carrier protein	IPR018108 (Mitochondrial substrate/solute carrier), IPR023395 (Mitochondrial carrier domain)
SPODE83244_EIv1.0_0003430.2	tr|A0A4V2MX12|A0A4V2MX12_9APHY	***	Mitochondrial oxaloacetate carrier protein	IPR018108 (Mitochondrial substrate/solute carrier), IPR023395 (Mitochondrial carrier domain)
SPODE83244_EIv1.0_0003440.1	tr|A0A165W7Q6|A0A165W7Q6_9AGAM	***	ACT_7 domain-containing protein	IPR027795 (GATS-like ACT domain)
SPODE83244_EIv1.0_0003450.1	tr|A0A0C3SCP8|A0A0C3SCP8_PHLGI	***	Ribonuclease T(2)	IPR001568 (Ribonuclease T2-like)	GO:0003723, GO:0033897, GO:0090502
SPODE83244_EIv1.0_0003450.2	tr|A0A0C3SCP8|A0A0C3SCP8_PHLGI	***	Ribonuclease T(2)	IPR001568 (Ribonuclease T2-like)	GO:0003723, GO:0033897, GO:0090502
SPODE83244_EIv1.0_0003460.1	tr|A0A0C3S576|A0A0C3S576_PHLGI	***	Aldedh domain-containing protein	IPR016161 (Aldehyde/histidinol dehydrogenase)	GO:0007131, GO:0016020, GO:0016021, GO:0016491, GO:0016620, GO:0055114
SPODE83244_EIv1.0_0003460.2	tr|A0A0C3S576|A0A0C3S576_PHLGI	***	Aldedh domain-containing protein	IPR016161 (Aldehyde/histidinol dehydrogenase)	GO:0007131, GO:0016020, GO:0016021, GO:0016491, GO:0016620, GO:0055114
SPODE83244_EIv1.0_0003470.1	tr|A0A1Y2IYQ6|A0A1Y2IYQ6_PYCCO	***	RING-type domain-containing protein	IPR013083 (Zinc finger, RING/FYVE/PHD-type)
SPODE83244_EIv1.0_0003470.2	tr|A0A1Y2IYQ6|A0A1Y2IYQ6_PYCCO	***	RING-type domain-containing protein	IPR013083 (Zinc finger, RING/FYVE/PHD-type)
SPODE83244_EIv1.0_0003470.3	tr|A0A1Y2IYQ6|A0A1Y2IYQ6_PYCCO	***	RING-type domain-containing protein	IPR013083 (Zinc finger, RING/FYVE/PHD-type)
SPODE83244_EIv1.0_0003470.4	tr|A0A1Y2IYQ6|A0A1Y2IYQ6_PYCCO	***	RING-type domain-containing protein	IPR013083 (Zinc finger, RING/FYVE/PHD-type)
SPODE83244_EIv1.0_0003480.1	tr|A0A4R0RMB9|A0A4R0RMB9_9APHY	***	Peptidase A1 domain-containing protein	IPR001461 (Aspartic peptidase A1 family), IPR021109 (Aspartic peptidase domain)
SPODE83244_EIv1.0_0003480.2	tr|A0A4R0RMB9|A0A4R0RMB9_9APHY	***	Peptidase A1 domain-containing protein	IPR001461 (Aspartic peptidase A1 family), IPR021109 (Aspartic peptidase domain)
SPODE83244_EIv1.0_0003480.3	tr|A0A4R0RMB9|A0A4R0RMB9_9APHY	***	Peptidase A1 domain-containing protein	IPR001461 (Aspartic peptidase A1 family), IPR021109 (Aspartic peptidase domain)
SPODE83244_EIv1.0_0003490.1	tr|A0A4R0RBB1|A0A4R0RBB1_9APHY	***	Peptidase A1 domain-containing protein	IPR001461 (Aspartic peptidase A1 family), IPR021109 (Aspartic peptidase domain)
SPODE83244_EIv1.0_0003500.1			Unknown protein
SPODE83244_EIv1.0_0003510.1			Unknown protein
SPODE83244_EIv1.0_0003520.1	tr|M2Y2D8|M2Y2D8_DOTSN	*-*	Glycoside hydrolase family 76 protein		GO:0003824, GO:0016787
SPODE83244_EIv1.0_0003530.1	tr|A0A4R0RIA5|A0A4R0RIA5_9APHY	***	Lgl_C domain-containing protein	IPR013905 (Lethal giant larvae (Lgl)-like, C-terminal domain), IPR015943 (WD40/YVTN repeat-like-containing domain)
SPODE83244_EIv1.0_0003530.2	tr|A0A4R0RIA5|A0A4R0RIA5_9APHY	***	Lgl_C domain-containing protein	IPR013905 (Lethal giant larvae (Lgl)-like, C-terminal domain), IPR015943 (WD40/YVTN repeat-like-containing domain)
SPODE83244_EIv1.0_0003530.3	tr|A0A4R0RIA5|A0A4R0RIA5_9APHY	***	Lgl_C domain-containing protein	IPR013905 (Lethal giant larvae (Lgl)-like, C-terminal domain), IPR015943 (WD40/YVTN repeat-like-containing domain)
SPODE83244_EIv1.0_0003530.4	tr|A0A4R0RIA5|A0A4R0RIA5_9APHY	***	Lgl_C domain-containing protein	IPR013905 (Lethal giant larvae (Lgl)-like, C-terminal domain), IPR015943 (WD40/YVTN repeat-like-containing domain)
SPODE83244_EIv1.0_0003540.1	tr|A0A5K1K755|A0A5K1K755_9APHY	***	Guanine nucleotide-binding protein alpha-4 subunit	IPR011990 (Tetratricopeptide-like helical domain), IPR032675 (Leucine-rich repeat domain, L domain-like)
SPODE83244_EIv1.0_0003540.2	tr|A0A4V3XA57|A0A4V3XA57_9APHY	***	BHLH domain-containing protein	IPR011990 (Tetratricopeptide-like helical domain), IPR032675 (Leucine-rich repeat domain, L domain-like)
SPODE83244_EIv1.0_0003550.1	tr|A0A2R6NTJ9|A0A2R6NTJ9_9APHY	*-*	DUF6535 domain-containing protein		GO:0016020, GO:0016021
SPODE83244_EIv1.0_0003550.2	tr|A0A2R6NTJ9|A0A2R6NTJ9_9APHY	*-*	DUF6535 domain-containing protein		GO:0016020, GO:0016021
SPODE83244_EIv1.0_0003550.3	tr|A0A2R6NTJ9|A0A2R6NTJ9_9APHY	*-*	DUF6535 domain-containing protein		GO:0016020, GO:0016021
SPODE83244_EIv1.0_0003550.4	tr|A0A2R6NTJ9|A0A2R6NTJ9_9APHY	*-*	DUF6535 domain-containing protein		GO:0016020, GO:0016021
SPODE83244_EIv1.0_0003560.1	tr|A0A1Q3DV30|A0A1Q3DV30_LENED	***	Wd40 containing snare-dependent exocytosis protein
SPODE83244_EIv1.0_0003560.2	tr|A0A1Q3DV30|A0A1Q3DV30_LENED	***	Wd40 containing snare-dependent exocytosis protein
SPODE83244_EIv1.0_0003560.3	tr|A0A1Q3DV30|A0A1Q3DV30_LENED	***	Wd40 containing snare-dependent exocytosis protein
SPODE83244_EIv1.0_0003560.4	tr|A0A1Q3DV30|A0A1Q3DV30_LENED	***	Wd40 containing snare-dependent exocytosis protein
SPODE83244_EIv1.0_0003560.5	tr|A0A1Q3DV30|A0A1Q3DV30_LENED	***	Wd40 containing snare-dependent exocytosis protein
SPODE83244_EIv1.0_0003570.1	tr|A0A4V2MX07|A0A4V2MX07_9APHY	***	DAO domain-containing protein	IPR023209 (D-amino-acid oxidase), IPR023753 (FAD/NAD(P)-binding domain)
SPODE83244_EIv1.0_0003570.2	tr|A0A4V2MX07|A0A4V2MX07_9APHY	***	DAO domain-containing protein	IPR023209 (D-amino-acid oxidase), IPR023753 (FAD/NAD(P)-binding domain)
SPODE83244_EIv1.0_0003570.3	tr|A0A4V2MX07|A0A4V2MX07_9APHY	***	DAO domain-containing protein	IPR023209 (D-amino-acid oxidase), IPR023753 (FAD/NAD(P)-binding domain)
SPODE83244_EIv1.0_0003570.4	tr|A0A401GRU2|A0A401GRU2_9APHY	***	D-amino-acid oxidase	IPR006076 (FAD dependent oxidoreductase), IPR023209 (D-amino-acid oxidase)
SPODE83244_EIv1.0_0003580.1	tr|A0A1X6NES3|A0A1X6NES3_9APHY	*-*	DUF6534 domain-containing protein		GO:0016020, GO:0016021
SPODE83244_EIv1.0_0003580.2	tr|A0A1X6NES3|A0A1X6NES3_9APHY	*-*	DUF6534 domain-containing protein		GO:0016020, GO:0016021
SPODE83244_EIv1.0_0003590.1			Unknown protein
SPODE83244_EIv1.0_0003600.1			Unknown protein
SPODE83244_EIv1.0_0003610.1	tr|A0A2R6S5T8|A0A2R6S5T8_9APHY	***	PKS_ER domain-containing protein	IPR016040 (NAD(P)-binding domain), IPR020843 (Polyketide synthase, enoylreductase domain)	GO:0008270, GO:0016491, GO:0046872, GO:0055114
SPODE83244_EIv1.0_0003610.2	tr|A0A0C3NXD8|A0A0C3NXD8_PHLGI	***	PKS_ER domain-containing protein	IPR016040 (NAD(P)-binding domain), IPR020843 (Polyketide synthase, enoylreductase domain)	GO:0008270, GO:0016491, GO:0046872, GO:0055114
SPODE83244_EIv1.0_0003620.1	tr|A0A8H6X5F0|A0A8H6X5F0_9AGAR	*-*	Right-handed parallel beta-helix repeat-containing protein
SPODE83244_EIv1.0_0003630.1	tr|A0A401G5H8|A0A401G5H8_9APHY	***	Sugar phosphate phosphatase	IPR002791 (Domain of unknown function DUF89)
SPODE83244_EIv1.0_0003640.1	tr|A0A2R6NFB1|A0A2R6NFB1_9APHY	***	Utp13 domain-containing protein	IPR013934 (Small-subunit processome, Utp13), IPR015943 (WD40/YVTN repeat-like-containing domain), IPR020472 (G-protein beta WD-40 repeat)	GO:0006364, GO:0032040
SPODE83244_EIv1.0_0003640.2	tr|A0A2R6NFB1|A0A2R6NFB1_9APHY	***	Utp13 domain-containing protein	IPR013934 (Small-subunit processome, Utp13), IPR015943 (WD40/YVTN repeat-like-containing domain), IPR020472 (G-protein beta WD-40 repeat)	GO:0006364, GO:0032040
SPODE83244_EIv1.0_0003650.1	tr|A0A4S4N2C8|A0A4S4N2C8_9APHY	***	Fork-head domain-containing protein	IPR011991 (Winged helix-turn-helix DNA-binding domain)
SPODE83244_EIv1.0_0003660.1	tr|A0A060SLJ6|A0A060SLJ6_PYCCI	***	NIPSNAP domain-containing protein	IPR011008 (Dimeric alpha-beta barrel)
SPODE83244_EIv1.0_0003660.2	tr|A0A060SLJ6|A0A060SLJ6_PYCCI	***	NIPSNAP domain-containing protein	IPR011008 (Dimeric alpha-beta barrel)
SPODE83244_EIv1.0_0003660.3	tr|A0A4R0RJV9|A0A4R0RJV9_9APHY	***	NIPSNAP domain-containing protein	IPR011008 (Dimeric alpha-beta barrel)
SPODE83244_EIv1.0_0003660.4	tr|A0A4R0RJV9|A0A4R0RJV9_9APHY	***	NIPSNAP domain-containing protein	IPR011008 (Dimeric alpha-beta barrel)
SPODE83244_EIv1.0_0003660.5	tr|A0A060SLJ6|A0A060SLJ6_PYCCI	***	NIPSNAP domain-containing protein	IPR011008 (Dimeric alpha-beta barrel)
SPODE83244_EIv1.0_0003660.6	tr|A0A060SLJ6|A0A060SLJ6_PYCCI	***	NIPSNAP domain-containing protein	IPR011008 (Dimeric alpha-beta barrel)
SPODE83244_EIv1.0_0003670.1	tr|A0A8H7FXV2|A0A8H7FXV2_9AGAM	*-*	NIPSNAP domain-containing protein	IPR008979 (Galactose-binding domain-like), IPR029044 (Nucleotide-diphospho-sugar transferases)
SPODE83244_EIv1.0_0003670.2	tr|A0A8H7FXV2|A0A8H7FXV2_9AGAM	*-*	NIPSNAP domain-containing protein	IPR008979 (Galactose-binding domain-like), IPR029044 (Nucleotide-diphospho-sugar transferases)
SPODE83244_EIv1.0_0003670.3	tr|A0A8H7KMR2|A0A8H7KMR2_9AGAM	*-*	NIPSNAP domain-containing protein	IPR008979 (Galactose-binding domain-like)
SPODE83244_EIv1.0_0003680.1	tr|A0A067Q823|A0A067Q823_9AGAM	***	Radical SAM core domain-containing protein	IPR002820 (Molybdopterin cofactor biosynthesis C (MoaC) domain), IPR007197 (Radical SAM), IPR013483 (Molybdenum cofactor biosynthesis protein A), IPR023046 (Molybdenum cofactor biosynthesis C, bacterial-type)	GO:0003824, GO:0006777, GO:0019008, GO:0046872, GO:0051536, GO:0051539
SPODE83244_EIv1.0_0003680.2	tr|A0A8H7P982|A0A8H7P982_9APHY	***	Radical SAM core domain-containing protein	IPR002820 (Molybdopterin cofactor biosynthesis C (MoaC) domain), IPR007197 (Radical SAM), IPR013483 (Molybdenum cofactor biosynthesis protein A)
SPODE83244_EIv1.0_0003680.3	tr|A0A1X6NEQ4|A0A1X6NEQ4_9APHY	*-*	Radical SAM core domain-containing protein	IPR002820 (Molybdopterin cofactor biosynthesis C (MoaC) domain), IPR007197 (Radical SAM), IPR010505 (Molybdenum cofactor synthesis C-terminal), IPR013785 (Aldolase-type TIM barrel)	GO:0003824, GO:0006777, GO:0019008, GO:0046872, GO:0051536, GO:0051539
SPODE83244_EIv1.0_0003680.4	tr|A0A4R0RH21|A0A4R0RH21_9APHY	***	GTP 3',8-cyclase	IPR007197 (Radical SAM), IPR013483 (Molybdenum cofactor biosynthesis protein A)
SPODE83244_EIv1.0_0003680.5	tr|A0A4R0RH21|A0A4R0RH21_9APHY	***	GTP 3',8-cyclase	IPR007197 (Radical SAM), IPR013483 (Molybdenum cofactor biosynthesis protein A)
SPODE83244_EIv1.0_0003690.1	tr|A0A4R0R9A3|A0A4R0R9A3_9APHY	***	N-acetyltransferase domain-containing protein	IPR016181 (Acyl-CoA N-acyltransferase)
SPODE83244_EIv1.0_0003690.2	tr|A0A4R0R9A3|A0A4R0R9A3_9APHY	***	N-acetyltransferase domain-containing protein	IPR016181 (Acyl-CoA N-acyltransferase)
SPODE83244_EIv1.0_0003690.3	tr|A0A4R0R9A3|A0A4R0R9A3_9APHY	***	N-acetyltransferase domain-containing protein	IPR016181 (Acyl-CoA N-acyltransferase)
SPODE83244_EIv1.0_0003690.4	tr|A0A4R0R9A3|A0A4R0R9A3_9APHY	***	N-acetyltransferase domain-containing protein	IPR016181 (Acyl-CoA N-acyltransferase)
SPODE83244_EIv1.0_0003700.1	tr|A0A8E2AS20|A0A8E2AS20_9APHY	***	Amidase	IPR000120 (Amidase), IPR023631 (Amidase signature domain)
SPODE83244_EIv1.0_0003700.2	tr|A0A8E2AS20|A0A8E2AS20_9APHY	***	Amidase	IPR000120 (Amidase), IPR023631 (Amidase signature domain)
SPODE83244_EIv1.0_0003700.3	tr|A0A8E2AS20|A0A8E2AS20_9APHY	***	Amidase	IPR000120 (Amidase), IPR023631 (Amidase signature domain)
SPODE83244_EIv1.0_0003700.4	tr|A0A8E2AS20|A0A8E2AS20_9APHY	***	Amidase	IPR000120 (Amidase), IPR023631 (Amidase signature domain)
SPODE83244_EIv1.0_0003700.5	tr|A0A8E2AS20|A0A8E2AS20_9APHY	***	Amidase	IPR000120 (Amidase), IPR023631 (Amidase signature domain)
SPODE83244_EIv1.0_0003700.6	tr|A0A8E2AS20|A0A8E2AS20_9APHY	***	Amidase	IPR000120 (Amidase), IPR023631 (Amidase signature domain)
SPODE83244_EIv1.0_0003710.1	tr|A0A8E2AZQ2|A0A8E2AZQ2_9APHY	***	DUF953 domain-containing protein	IPR010357 (Protein of unknown function DUF953, thioredoxin-like), IPR012336 (Thioredoxin-like fold)
SPODE83244_EIv1.0_0003720.1	tr|A0A8H5FXV6|A0A8H5FXV6_9AGAR	*-*	tRNA (guanine(37)-N1)-methyltransferase
SPODE83244_EIv1.0_0003720.2	tr|A0A8H5FXV6|A0A8H5FXV6_9AGAR	*-*	tRNA (guanine(37)-N1)-methyltransferase
SPODE83244_EIv1.0_0003720.3	tr|A0A8H5FXV6|A0A8H5FXV6_9AGAR	*-*	tRNA (guanine(37)-N1)-methyltransferase
SPODE83244_EIv1.0_0003720.4	tr|A0A8H5FXV6|A0A8H5FXV6_9AGAR	*-*	tRNA (guanine(37)-N1)-methyltransferase
SPODE83244_EIv1.0_0003720.5	tr|A0A8H5FXV6|A0A8H5FXV6_9AGAR	*-*	tRNA (guanine(37)-N1)-methyltransferase
SPODE83244_EIv1.0_0003720.6	tr|A0A8H5FXV6|A0A8H5FXV6_9AGAR	*-*	tRNA (guanine(37)-N1)-methyltransferase
SPODE83244_EIv1.0_0003730.1			Unknown protein
SPODE83244_EIv1.0_0003740.1	tr|A0A165FA45|A0A165FA45_9APHY	***	Mitochondrial carrier	IPR002067 (Mitochondrial carrier protein), IPR011992 (EF-hand domain pair), IPR023395 (Mitochondrial carrier domain)	GO:0005509, GO:0005743, GO:0016020, GO:0016021, GO:0022857, GO:0055085
SPODE83244_EIv1.0_0003740.2	tr|A0A165FA45|A0A165FA45_9APHY	***	Mitochondrial carrier	IPR002067 (Mitochondrial carrier protein), IPR011992 (EF-hand domain pair), IPR023395 (Mitochondrial carrier domain)	GO:0005509, GO:0005743, GO:0016020, GO:0016021, GO:0022857, GO:0055085
SPODE83244_EIv1.0_0003740.3	tr|A0A165FA45|A0A165FA45_9APHY	***	Mitochondrial carrier	IPR002067 (Mitochondrial carrier protein), IPR011992 (EF-hand domain pair), IPR023395 (Mitochondrial carrier domain)	GO:0005509, GO:0005743, GO:0016020, GO:0016021, GO:0022857, GO:0055085
SPODE83244_EIv1.0_0003740.4	tr|A0A165FA45|A0A165FA45_9APHY	***	Mitochondrial carrier	IPR002067 (Mitochondrial carrier protein), IPR011992 (EF-hand domain pair), IPR023395 (Mitochondrial carrier domain)	GO:0005509, GO:0005743, GO:0016020, GO:0016021, GO:0022857, GO:0055085
SPODE83244_EIv1.0_0003750.1	tr|A0A067Q819|A0A067Q819_9AGAM	***	tRNA (guanine(37)-N1)-methyltransferase	IPR029063 (S-adenosyl-L-methionine-dependent methyltransferase)	GO:0002939, GO:0005634, GO:0005737, GO:0005739, GO:0005759, GO:0008033, GO:0008168, GO:0009019, GO:0016740, GO:0030488, GO:0032259, GO:0052906, GO:0070901
SPODE83244_EIv1.0_0003750.2	tr|A0A067Q819|A0A067Q819_9AGAM	***	tRNA (guanine(37)-N1)-methyltransferase	IPR029063 (S-adenosyl-L-methionine-dependent methyltransferase)	GO:0002939, GO:0005634, GO:0005737, GO:0005739, GO:0005759, GO:0008033, GO:0008168, GO:0009019, GO:0016740, GO:0030488, GO:0032259, GO:0052906, GO:0070901
SPODE83244_EIv1.0_0003760.1	tr|A0A5C2U4I2|A0A5C2U4I2_9APHY	***	TatD DNase family Scn1	IPR001130 (TatD family), IPR032466 (Metal-dependent hydrolase)
SPODE83244_EIv1.0_0003760.2	tr|A0A5C2U4I2|A0A5C2U4I2_9APHY	***	TatD DNase family Scn1	IPR001130 (TatD family), IPR032466 (Metal-dependent hydrolase)
SPODE83244_EIv1.0_0003760.3	tr|A0A8E2DK05|A0A8E2DK05_9APHY	***	TatD DNase family Scn1	IPR001130 (TatD family), IPR032466 (Metal-dependent hydrolase)
SPODE83244_EIv1.0_0003770.1	tr|A0A4R0R953|A0A4R0R953_9APHY	***	Golgi SNAP receptor complex member 1	IPR023601 (Golgi SNAP receptor complex, subunit 1)
SPODE83244_EIv1.0_0003780.1	tr|A0A1Q3DV04|A0A1Q3DV04_LENED	*-*	Zz type zinc finger domain-containing protein	IPR000433 (Zinc finger, ZZ-type), IPR032350 (Next to BRCA1, central domain)	GO:0008270, GO:0016236, GO:0043130, GO:0046872
SPODE83244_EIv1.0_0003780.2	tr|A0A1Q3DV04|A0A1Q3DV04_LENED	*-*	Zz type zinc finger domain-containing protein	IPR000433 (Zinc finger, ZZ-type), IPR032350 (Next to BRCA1, central domain)	GO:0008270, GO:0016236, GO:0043130, GO:0046872
SPODE83244_EIv1.0_0003790.1	tr|A0A401G5L2|A0A401G5L2_9APHY	***	Aminodeoxychorismate lyase	IPR001544 (Aminotransferase class IV)
SPODE83244_EIv1.0_0003790.2	tr|A0A401G5L2|A0A401G5L2_9APHY	***	Aminodeoxychorismate lyase	IPR001544 (Aminotransferase class IV)
SPODE83244_EIv1.0_0003800.1	tr|A0A0C3PF79|A0A0C3PF79_PHLGI	***	F-box domain-containing protein	IPR001810 (F-box domain)
SPODE83244_EIv1.0_0003800.2	tr|A0A0C3PF79|A0A0C3PF79_PHLGI	***	F-box domain-containing protein	IPR001810 (F-box domain)
SPODE83244_EIv1.0_0003800.3	tr|A0A0C3PF79|A0A0C3PF79_PHLGI	***	F-box domain-containing protein	IPR001810 (F-box domain)
SPODE83244_EIv1.0_0003810.1	tr|A0A1C7M7T3|A0A1C7M7T3_GRIFR	*-*	Non-specific serine/threonine protein kinase	IPR011009 (Protein kinase-like domain)	GO:0004672, GO:0006468
SPODE83244_EIv1.0_0003810.2	tr|A0A1C7M7T3|A0A1C7M7T3_GRIFR	*-*	Non-specific serine/threonine protein kinase	IPR011009 (Protein kinase-like domain)	GO:0004672, GO:0006468
SPODE83244_EIv1.0_0003820.1	tr|A0A067M773|A0A067M773_9AGAM	*-*	Protein kinase domain-containing protein		GO:0004672, GO:0005524, GO:0006468
SPODE83244_EIv1.0_0003830.1	tr|A0A4R0RC83|A0A4R0RC83_9APHY	*-*	DH domain-containing protein	IPR000219 (Dbl homology (DH) domain)
SPODE83244_EIv1.0_0003840.1			Unknown protein
SPODE83244_EIv1.0_0003850.1	tr|A0A4R0RBB1|A0A4R0RBB1_9APHY	***	Peptidase A1 domain-containing protein	IPR001461 (Aspartic peptidase A1 family), IPR021109 (Aspartic peptidase domain)
SPODE83244_EIv1.0_0003860.1			Unknown protein
SPODE83244_EIv1.0_0003870.1	tr|A0A165PBR6|A0A165PBR6_9APHY	*-*	MATH domain-containing protein
SPODE83244_EIv1.0_0003880.1	tr|A0A1X6NEK0|A0A1X6NEK0_9APHY	***	BTB domain-containing protein	IPR011333 (SKP1/BTB/POZ domain)
SPODE83244_EIv1.0_0003880.2	tr|A0A1X6NEK0|A0A1X6NEK0_9APHY	***	BTB domain-containing protein	IPR011333 (SKP1/BTB/POZ domain)
SPODE83244_EIv1.0_0003890.1	tr|A0A409V9B4|A0A409V9B4_9AGAR	*-*	UBC core domain-containing protein
SPODE83244_EIv1.0_0003900.1	tr|X8JFC4|X8JFC4_9AGAM	***	Cytochrome P450 family protein	IPR001128 (Cytochrome P450)	GO:0004497, GO:0005506, GO:0016020, GO:0016021, GO:0016491, GO:0016705, GO:0020037, GO:0046872, GO:0055114
SPODE83244_EIv1.0_0003900.2	tr|X8JFC4|X8JFC4_9AGAM	***	Cytochrome P450 family protein	IPR001128 (Cytochrome P450)	GO:0004497, GO:0005506, GO:0016020, GO:0016021, GO:0016491, GO:0016705, GO:0020037, GO:0046872, GO:0055114
SPODE83244_EIv1.0_0003900.3	tr|A0A2H3CHF5|A0A2H3CHF5_9AGAR	***	Cytochrome P450	IPR001128 (Cytochrome P450)	GO:0004497, GO:0005506, GO:0016020, GO:0016021, GO:0016491, GO:0016705, GO:0020037, GO:0046872, GO:0055114
SPODE83244_EIv1.0_0003900.4	tr|A0A2H3CHF5|A0A2H3CHF5_9AGAR	***	Cytochrome P450	IPR001128 (Cytochrome P450)	GO:0004497, GO:0005506, GO:0016020, GO:0016021, GO:0016491, GO:0016705, GO:0020037, GO:0046872, GO:0055114
SPODE83244_EIv1.0_0003900.5	tr|A0A2H3CHF5|A0A2H3CHF5_9AGAR	***	Cytochrome P450	IPR001128 (Cytochrome P450)	GO:0004497, GO:0005506, GO:0016020, GO:0016021, GO:0016491, GO:0016705, GO:0020037, GO:0046872, GO:0055114
SPODE83244_EIv1.0_0003910.1			Unknown protein
SPODE83244_EIv1.0_0003920.1	tr|A0A1Q3EIN9|A0A1Q3EIN9_LENED	***	Short-chain dehydrogenase reductase family protein	IPR002347 (Short-chain dehydrogenase/reductase SDR)	GO:0016491, GO:0055114
SPODE83244_EIv1.0_0003930.1	tr|V2XZY4|V2XZY4_MONRO	***	Short-chain dehydrogenase reductase family protein	IPR002347 (Short-chain dehydrogenase/reductase SDR)
SPODE83244_EIv1.0_0003930.2	tr|V2XZY4|V2XZY4_MONRO	***	Short-chain dehydrogenase reductase family protein	IPR002347 (Short-chain dehydrogenase/reductase SDR)
SPODE83244_EIv1.0_0003940.1	tr|A0A401G5X2|A0A401G5X2_9APHY	***	Zn(2)-C6 fungal-type domain-containing protein	IPR001138 (Zn(2)-C6 fungal-type DNA-binding domain)
SPODE83244_EIv1.0_0003940.2	tr|A0A1X6NED4|A0A1X6NED4_9APHY	***	Zn(2)-C6 fungal-type domain-containing protein	IPR001138 (Zn(2)-C6 fungal-type DNA-binding domain)	GO:0000981, GO:0005634, GO:0006355, GO:0006357, GO:0008270
SPODE83244_EIv1.0_0003940.3	tr|A0A401G5X2|A0A401G5X2_9APHY	***	Zn(2)-C6 fungal-type domain-containing protein	IPR001138 (Zn(2)-C6 fungal-type DNA-binding domain)
SPODE83244_EIv1.0_0003950.1	tr|A0A2R6RI01|A0A2R6RI01_9APHY	***	BHLH domain-containing protein	IPR011598 (Myc-type, basic helix-loop-helix (bHLH) domain)	GO:0006355, GO:0008134, GO:0046983
SPODE83244_EIv1.0_0003950.2	tr|A0A4S4N2E7|A0A4S4N2E7_9APHY	***	BHLH domain-containing protein	IPR011598 (Myc-type, basic helix-loop-helix (bHLH) domain)
SPODE83244_EIv1.0_0003960.1	tr|A0A371DH40|A0A371DH40_9APHY	***	Plant basic secretory protein	IPR007541 (Uncharacterised protein family, basic secretory protein)
SPODE83244_EIv1.0_0003960.2	tr|A0A371DH40|A0A371DH40_9APHY	***	Plant basic secretory protein	IPR007541 (Uncharacterised protein family, basic secretory protein)
SPODE83244_EIv1.0_0003960.3	tr|A0A371DH40|A0A371DH40_9APHY	***	Plant basic secretory protein	IPR007541 (Uncharacterised protein family, basic secretory protein)
SPODE83244_EIv1.0_0003970.1			Unknown protein
SPODE83244_EIv1.0_0003980.1	tr|A0A1X6NE99|A0A1X6NE99_9APHY	***	RNA polymerase II subunit A C-terminal domain phosphatase	IPR001357 (BRCT domain), IPR004274 (FCP1 homology domain), IPR023214 (HAD-like domain)	GO:0004721, GO:0005634, GO:0008420, GO:0070940
SPODE83244_EIv1.0_0003980.2	tr|A0A8E2J7V8|A0A8E2J7V8_9APHY	***	RNA polymerase II subunit A C-terminal domain phosphatase	IPR001357 (BRCT domain), IPR004274 (FCP1 homology domain), IPR023214 (HAD-like domain)
SPODE83244_EIv1.0_0003980.3	tr|A0A8E2J7V8|A0A8E2J7V8_9APHY	***	RNA polymerase II subunit A C-terminal domain phosphatase	IPR001357 (BRCT domain), IPR004274 (FCP1 homology domain), IPR023214 (HAD-like domain)
SPODE83244_EIv1.0_0003980.4	tr|A0A8E2J7V8|A0A8E2J7V8_9APHY	***	RNA polymerase II subunit A C-terminal domain phosphatase	IPR001357 (BRCT domain), IPR004274 (FCP1 homology domain), IPR023214 (HAD-like domain)
SPODE83244_EIv1.0_0003980.5	tr|A0A1X6NE99|A0A1X6NE99_9APHY	***	RNA polymerase II subunit A C-terminal domain phosphatase	IPR001357 (BRCT domain), IPR004274 (FCP1 homology domain), IPR023214 (HAD-like domain)	GO:0004721, GO:0005634, GO:0008420, GO:0070940
SPODE83244_EIv1.0_0003980.6	tr|A0A1X6NE99|A0A1X6NE99_9APHY	***	RNA polymerase II subunit A C-terminal domain phosphatase	IPR001357 (BRCT domain), IPR004274 (FCP1 homology domain), IPR023214 (HAD-like domain)	GO:0004721, GO:0005634, GO:0008420, GO:0070940
SPODE83244_EIv1.0_0003980.7	tr|A0A1X6NE99|A0A1X6NE99_9APHY	***	RNA polymerase II subunit A C-terminal domain phosphatase	IPR001357 (BRCT domain), IPR004274 (FCP1 homology domain), IPR023214 (HAD-like domain)	GO:0004721, GO:0005634, GO:0008420, GO:0070940
SPODE83244_EIv1.0_0003980.8	tr|A0A4S4N2E8|A0A4S4N2E8_9APHY	***	RNA polymerase II subunit A C-terminal domain phosphatase	IPR001357 (BRCT domain), IPR004274 (FCP1 homology domain), IPR023214 (HAD-like domain)
SPODE83244_EIv1.0_0003990.1	tr|A0A1M2VA34|A0A1M2VA34_TRAPU	***	DNA repair protein RAD5	IPR000330 (SNF2-related, N-terminal domain), IPR001650 (Helicase, C-terminal), IPR013083 (Zinc finger, RING/FYVE/PHD-type), IPR014905 (HIRAN domain), IPR027417 (P-loop containing nucleoside triphosphate hydrolase)	GO:0003676, GO:0005524, GO:0008270, GO:0016818, GO:0046872
SPODE83244_EIv1.0_0004000.1	tr|V2XEN3|V2XEN3_MONRO	***	T-complex protein 1 subunit eta	IPR002423 (Chaperonin Cpn60/TCP-1 family), IPR027409 (GroEL-like apical domain), IPR027410 (TCP-1-like chaperonin intermediate domain), IPR027413 (GroEL-like equatorial domain)	GO:0000166, GO:0005524, GO:0005737, GO:0005832, GO:0006457, GO:0051082
SPODE83244_EIv1.0_0004000.2	tr|V2XEN3|V2XEN3_MONRO	***	T-complex protein 1 subunit eta	IPR002423 (Chaperonin Cpn60/TCP-1 family), IPR027409 (GroEL-like apical domain), IPR027410 (TCP-1-like chaperonin intermediate domain), IPR027413 (GroEL-like equatorial domain)	GO:0000166, GO:0005524, GO:0005737, GO:0005832, GO:0006457, GO:0051082
SPODE83244_EIv1.0_0004010.1	tr|A0A5C2S163|A0A5C2S163_9APHY	***	MFS general substrate transporter	IPR011701 (Major facilitator superfamily), IPR020846 (Major facilitator superfamily domain)
SPODE83244_EIv1.0_0004020.1	tr|A0A4Q9MRP2|A0A4Q9MRP2_9APHY	***	Eukaryotic mitochondrial regulator protein-domain-containing protein	IPR021036 (Ribosomal protein S35, mitochondrial)
SPODE83244_EIv1.0_0004020.2	tr|A0A8H6M6V9|A0A8H6M6V9_9AGAR	***	Eukaryotic mitochondrial regulator protein-domain-containing protein	IPR021036 (Ribosomal protein S35, mitochondrial)
SPODE83244_EIv1.0_0004030.1	tr|A0A369K5P5|A0A369K5P5_HYPMA	***	Protein-lysine N-methyltransferase EFM3	IPR019410 (Lysine methyltransferase), IPR029063 (S-adenosyl-L-methionine-dependent methyltransferase)	GO:0008168, GO:0016740, GO:0032259
SPODE83244_EIv1.0_0004030.2	tr|A0A369K5P5|A0A369K5P5_HYPMA	***	Protein-lysine N-methyltransferase EFM3	IPR019410 (Lysine methyltransferase), IPR029063 (S-adenosyl-L-methionine-dependent methyltransferase)	GO:0008168, GO:0016740, GO:0032259
SPODE83244_EIv1.0_0004040.1	tr|A0A8E2DU19|A0A8E2DU19_9APHY	***	WLM-domain-containing protein	IPR001876 (Zinc finger, RanBP2-type), IPR013536 (WLM domain)
SPODE83244_EIv1.0_0004040.2	tr|A0A8E2DU19|A0A8E2DU19_9APHY	***	WLM-domain-containing protein	IPR001876 (Zinc finger, RanBP2-type), IPR013536 (WLM domain)
SPODE83244_EIv1.0_0004040.3	tr|A0A8E2DU19|A0A8E2DU19_9APHY	***	WLM-domain-containing protein	IPR001876 (Zinc finger, RanBP2-type), IPR013536 (WLM domain)
SPODE83244_EIv1.0_0004040.4	tr|A0A8E2DU19|A0A8E2DU19_9APHY	***	WLM-domain-containing protein	IPR001876 (Zinc finger, RanBP2-type), IPR013536 (WLM domain)
SPODE83244_EIv1.0_0004040.5	tr|A0A8E2DU19|A0A8E2DU19_9APHY	***	WLM-domain-containing protein	IPR013536 (WLM domain)
SPODE83244_EIv1.0_0004050.1	tr|A0A2R6NVB7|A0A2R6NVB7_9APHY	***	(4-O-methyl)-D-glucuronate--lignin esterase	IPR029058 (Alpha/Beta hydrolase fold)	GO:0016020, GO:0016021
SPODE83244_EIv1.0_0004050.2	tr|A0A2R6NVB7|A0A2R6NVB7_9APHY	***	(4-O-methyl)-D-glucuronate--lignin esterase	IPR029058 (Alpha/Beta hydrolase fold)	GO:0016020, GO:0016021
SPODE83244_EIv1.0_0004060.1	tr|A0A401H747|A0A401H747_9APHY	***	C2H2-type domain-containing protein	IPR015880 (Zinc finger, C2H2-like)
SPODE83244_EIv1.0_0004060.2	tr|M2RHR3|M2RHR3_CERS8	*-*	C2H2-type domain-containing protein	IPR015880 (Zinc finger, C2H2-like)	GO:0003676
SPODE83244_EIv1.0_0004060.3	tr|A0A401H747|A0A401H747_9APHY	***	C2H2-type domain-containing protein	IPR015880 (Zinc finger, C2H2-like)
SPODE83244_EIv1.0_0004060.4	tr|A0A401H747|A0A401H747_9APHY	***	C2H2-type domain-containing protein
SPODE83244_EIv1.0_0004070.1	tr|J4GUR6|J4GUR6_9APHY	***	BTB domain-containing protein	IPR011333 (SKP1/BTB/POZ domain)
SPODE83244_EIv1.0_0004080.1	tr|A0A5M8Q3D6|A0A5M8Q3D6_9LECA	***	Alpha beta hydrolase fold-1
SPODE83244_EIv1.0_0004080.2	tr|A0A5M8Q3D6|A0A5M8Q3D6_9LECA	***	Alpha beta hydrolase fold-1
SPODE83244_EIv1.0_0004090.1			Unknown protein
SPODE83244_EIv1.0_0004100.1			Unknown protein
SPODE83244_EIv1.0_0004110.1	tr|A0A4R0S1J7|A0A4R0S1J7_9APHY	***	Rab-GAP TBC domain-containing protein	IPR000195 (Rab-GTPase-TBC domain)
SPODE83244_EIv1.0_0004110.2	tr|A0A4R0S1J7|A0A4R0S1J7_9APHY	***	Rab-GAP TBC domain-containing protein	IPR000195 (Rab-GTPase-TBC domain)
SPODE83244_EIv1.0_0004110.3	tr|A0A4R0S1J7|A0A4R0S1J7_9APHY	***	Rab-GAP TBC domain-containing protein	IPR000195 (Rab-GTPase-TBC domain)
SPODE83244_EIv1.0_0004110.4	tr|A0A4R0S1J7|A0A4R0S1J7_9APHY	***	Rab-GAP TBC domain-containing protein	IPR000195 (Rab-GTPase-TBC domain)
SPODE83244_EIv1.0_0004120.1	tr|A0A4S4ME25|A0A4S4ME25_9APHY	***	Methyltransf_2 domain-containing protein
SPODE83244_EIv1.0_0004120.2	tr|A0A4S4ME25|A0A4S4ME25_9APHY	*-*	Methyltransf_2 domain-containing protein
SPODE83244_EIv1.0_0004130.1	tr|A0A8H5K591|A0A8H5K591_9HYPO	***	Phosphatidylcholine-hydrolyzing phospholipase c
SPODE83244_EIv1.0_0004130.2	tr|A0A8H5K591|A0A8H5K591_9HYPO	***	Phosphatidylcholine-hydrolyzing phospholipase c
SPODE83244_EIv1.0_0004130.3	tr|A0A8H5K591|A0A8H5K591_9HYPO	***	Phosphatidylcholine-hydrolyzing phospholipase c
SPODE83244_EIv1.0_0004140.1	tr|A0A8H6DAS4|A0A8H6DAS4_9HYPO	*-*	Solute:Na+ symporter SSS family
SPODE83244_EIv1.0_0004150.1	tr|A0A0C3BQL7|A0A0C3BQL7_PILCF	***	F-box domain-containing protein	IPR001810 (F-box domain), IPR032675 (Leucine-rich repeat domain, L domain-like)
SPODE83244_EIv1.0_0004150.2	tr|A0A0C3BQL7|A0A0C3BQL7_PILCF	***	F-box domain-containing protein	IPR001810 (F-box domain), IPR032675 (Leucine-rich repeat domain, L domain-like)
SPODE83244_EIv1.0_0004160.1	tr|A0A5B1QQ22|A0A5B1QQ22_9AGAM	***	F5/8 type C domain-containing protein	IPR008979 (Galactose-binding domain-like), IPR012919 (SUN domain), IPR033601 (Nuclear receptor 2C2-associated protein)
SPODE83244_EIv1.0_0004170.1	tr|A0A5C3M992|A0A5C3M992_9AGAR	***	Protein-tyrosine phosphatase-like protein	IPR003595 (Protein-tyrosine phosphatase, catalytic), IPR029021 (Protein-tyrosine phosphatase-like)
SPODE83244_EIv1.0_0004180.1	tr|K5VQ67|K5VQ67_PHACS	***	PKS_ER domain-containing protein	IPR016040 (NAD(P)-binding domain), IPR020843 (Polyketide synthase, enoylreductase domain)	GO:0016491, GO:0055114
SPODE83244_EIv1.0_0004190.1	tr|A0A0C3S653|A0A0C3S653_PHLGI	***	C2H2-type domain-containing protein		GO:0003676
SPODE83244_EIv1.0_0004190.2	tr|A0A0C3S653|A0A0C3S653_PHLGI	***	C2H2-type domain-containing protein		GO:0003676
SPODE83244_EIv1.0_0004190.3	tr|A0A0C3S653|A0A0C3S653_PHLGI	***	C2H2-type domain-containing protein		GO:0003676
SPODE83244_EIv1.0_0004200.1			Unknown protein
SPODE83244_EIv1.0_0004210.1	tr|J7S5N8|J7S5N8_9APHY	*-*	PEHE domain-containing protein
SPODE83244_EIv1.0_0004210.2	tr|J7S5N8|J7S5N8_9APHY	*-*	PEHE domain-containing protein
SPODE83244_EIv1.0_0004210.3	tr|J7S5N8|J7S5N8_9APHY	*-*	PEHE domain-containing protein
SPODE83244_EIv1.0_0004220.1			Unknown protein
SPODE83244_EIv1.0_0004220.2			Unknown protein
SPODE83244_EIv1.0_0004220.3			Unknown protein
SPODE83244_EIv1.0_0004230.1			Unknown protein
SPODE83244_EIv1.0_0004240.1			Unknown protein
SPODE83244_EIv1.0_0004250.1	tr|A0A4Y9ZEG9|A0A4Y9ZEG9_9AGAM	***	ZT_dimer domain-containing protein	IPR002524 (Cation efflux protein), IPR027469 (Cation efflux protein transmembrane domain), IPR027470 (Cation efflux protein, cytoplasmic domain)
SPODE83244_EIv1.0_0004250.2	tr|A0A4Y9ZEG9|A0A4Y9ZEG9_9AGAM	***	ZT_dimer domain-containing protein	IPR002524 (Cation efflux protein), IPR027469 (Cation efflux protein transmembrane domain), IPR027470 (Cation efflux protein, cytoplasmic domain)
SPODE83244_EIv1.0_0004250.3	tr|K5VEX1|K5VEX1_PHACS	***	ZT_dimer domain-containing protein	IPR002524 (Cation efflux protein), IPR027469 (Cation efflux protein transmembrane domain), IPR027470 (Cation efflux protein, cytoplasmic domain)	GO:0006812, GO:0008324, GO:0016020, GO:0016021, GO:0055085, GO:0098655
SPODE83244_EIv1.0_0004250.4	tr|A0A4Y9ZEG9|A0A4Y9ZEG9_9AGAM	***	ZT_dimer domain-containing protein	IPR002524 (Cation efflux protein), IPR027469 (Cation efflux protein transmembrane domain), IPR027470 (Cation efflux protein, cytoplasmic domain)
SPODE83244_EIv1.0_0004250.5	tr|K5VEX1|K5VEX1_PHACS	***	ZT_dimer domain-containing protein	IPR002524 (Cation efflux protein), IPR027469 (Cation efflux protein transmembrane domain), IPR027470 (Cation efflux protein, cytoplasmic domain)	GO:0006812, GO:0008324, GO:0016020, GO:0016021, GO:0055085, GO:0098655
SPODE83244_EIv1.0_0004260.1	tr|A0A4Y9ZCC6|A0A4Y9ZCC6_9AGAM	***	UBC core domain-containing protein	IPR016135 (Ubiquitin-conjugating enzyme/RWD-like)
SPODE83244_EIv1.0_0004260.2	tr|A0A2G8SC57|A0A2G8SC57_9APHY	***	UBC core domain-containing protein	IPR016135 (Ubiquitin-conjugating enzyme/RWD-like)
SPODE83244_EIv1.0_0004270.1	tr|A0A4V2MXR5|A0A4V2MXR5_9APHY	***	Protein kinase domain-containing protein	IPR011009 (Protein kinase-like domain)
SPODE83244_EIv1.0_0004270.2	tr|A0A4V2MXR5|A0A4V2MXR5_9APHY	***	Protein kinase domain-containing protein	IPR011009 (Protein kinase-like domain)
SPODE83244_EIv1.0_0004270.3	tr|A0A4V2MXR5|A0A4V2MXR5_9APHY	***	Protein kinase domain-containing protein	IPR011009 (Protein kinase-like domain)
SPODE83244_EIv1.0_0004270.4	tr|A0A4V2MXR5|A0A4V2MXR5_9APHY	***	Protein kinase domain-containing protein	IPR011009 (Protein kinase-like domain)
SPODE83244_EIv1.0_0004270.5	tr|A0A4V2MXR5|A0A4V2MXR5_9APHY	***	Protein kinase domain-containing protein	IPR011009 (Protein kinase-like domain)
SPODE83244_EIv1.0_0004270.6	tr|A0A4V2MXR5|A0A4V2MXR5_9APHY	***	Protein kinase domain-containing protein	IPR011009 (Protein kinase-like domain)
SPODE83244_EIv1.0_0004270.7	tr|A0A4V2MXR5|A0A4V2MXR5_9APHY	***	Protein kinase domain-containing protein	IPR011009 (Protein kinase-like domain)
SPODE83244_EIv1.0_0004270.8	tr|A0A4V2MXR5|A0A4V2MXR5_9APHY	***	Protein kinase domain-containing protein	IPR011009 (Protein kinase-like domain)
SPODE83244_EIv1.0_0004270.9	tr|A0A4V2MXR5|A0A4V2MXR5_9APHY	***	Protein kinase domain-containing protein	IPR011009 (Protein kinase-like domain)
SPODE83244_EIv1.0_0004270.10	tr|A0A4V2MXR5|A0A4V2MXR5_9APHY	***	Protein kinase domain-containing protein	IPR011009 (Protein kinase-like domain)
SPODE83244_EIv1.0_0004270.11	tr|A0A4V2MXR5|A0A4V2MXR5_9APHY	***	Protein kinase domain-containing protein	IPR011009 (Protein kinase-like domain)
SPODE83244_EIv1.0_0004270.12	tr|A0A4V2MXR5|A0A4V2MXR5_9APHY	***	Protein kinase domain-containing protein	IPR011009 (Protein kinase-like domain)
SPODE83244_EIv1.0_0004270.13	tr|A0A4V2MXR5|A0A4V2MXR5_9APHY	***	Protein kinase domain-containing protein	IPR011009 (Protein kinase-like domain)
SPODE83244_EIv1.0_0004270.14	tr|A0A4V2MXR5|A0A4V2MXR5_9APHY	***	Protein kinase domain-containing protein	IPR011009 (Protein kinase-like domain)
SPODE83244_EIv1.0_0004280.1	tr|A0A401G514|A0A401G514_9APHY	***	AP-3 complex subunit delta	IPR016024 (Armadillo-type fold), IPR017105 (Adaptor protein complex AP-3, delta subunit)
SPODE83244_EIv1.0_0004280.2	tr|A0A401G514|A0A401G514_9APHY	***	AP-3 complex subunit delta	IPR016024 (Armadillo-type fold), IPR017105 (Adaptor protein complex AP-3, delta subunit)
SPODE83244_EIv1.0_0004290.1	tr|K5VC35|K5VC35_PHACS	***	Fe2OG dioxygenase domain-containing protein	IPR005123 (Oxoglutarate/iron-dependent dioxygenase), IPR026992 (Non-haem dioxygenase N-terminal domain), IPR027443 (Isopenicillin N synthase-like)	GO:0016491, GO:0046872, GO:0055114
SPODE83244_EIv1.0_0004300.1	tr|A0A4Y9Z3S5|A0A4Y9Z3S5_9APHY	***	NTF2 domain-containing protein	IPR032710 (NTF2-like domain)
SPODE83244_EIv1.0_0004310.1	tr|A0A4S4KNA5|A0A4S4KNA5_9APHY	***	RNA helicase	IPR001650 (Helicase, C-terminal), IPR007502 (Helicase-associated domain), IPR011709 (Domain of unknown function DUF1605), IPR012340 (Nucleic acid-binding, OB-fold), IPR014001 (Helicase superfamily 1/2, ATP-binding domain), IPR027417 (P-loop containing nucleoside triphosphate hydrolase)
SPODE83244_EIv1.0_0004310.2	tr|A0A4S4KNA5|A0A4S4KNA5_9APHY	***	RNA helicase	IPR001650 (Helicase, C-terminal), IPR007502 (Helicase-associated domain), IPR011709 (Domain of unknown function DUF1605), IPR012340 (Nucleic acid-binding, OB-fold), IPR014001 (Helicase superfamily 1/2, ATP-binding domain), IPR027417 (P-loop containing nucleoside triphosphate hydrolase)
SPODE83244_EIv1.0_0004310.3	tr|A0A401G518|A0A401G518_9APHY	***	RNA helicase	IPR001650 (Helicase, C-terminal), IPR007502 (Helicase-associated domain), IPR011709 (Domain of unknown function DUF1605), IPR014001 (Helicase superfamily 1/2, ATP-binding domain), IPR027417 (P-loop containing nucleoside triphosphate hydrolase)
SPODE83244_EIv1.0_0004310.4	tr|A0A4S4KNA5|A0A4S4KNA5_9APHY	***	RNA helicase	IPR001650 (Helicase, C-terminal), IPR007502 (Helicase-associated domain), IPR011709 (Domain of unknown function DUF1605), IPR012340 (Nucleic acid-binding, OB-fold), IPR014001 (Helicase superfamily 1/2, ATP-binding domain), IPR027417 (P-loop containing nucleoside triphosphate hydrolase)
SPODE83244_EIv1.0_0004310.5	tr|A0A4S4KNA5|A0A4S4KNA5_9APHY	***	RNA helicase	IPR001650 (Helicase, C-terminal), IPR007502 (Helicase-associated domain), IPR011709 (Domain of unknown function DUF1605), IPR012340 (Nucleic acid-binding, OB-fold), IPR014001 (Helicase superfamily 1/2, ATP-binding domain), IPR027417 (P-loop containing nucleoside triphosphate hydrolase)
SPODE83244_EIv1.0_0004310.6	tr|A0A2R6NJX5|A0A2R6NJX5_9APHY	***	RNA helicase	IPR001650 (Helicase, C-terminal), IPR007502 (Helicase-associated domain), IPR011709 (Domain of unknown function DUF1605), IPR012340 (Nucleic acid-binding, OB-fold), IPR014001 (Helicase superfamily 1/2, ATP-binding domain), IPR027417 (P-loop containing nucleoside triphosphate hydrolase)	GO:0000166, GO:0003676, GO:0004386, GO:0005524, GO:0016787
SPODE83244_EIv1.0_0004310.7	tr|A0A4S4KNA5|A0A4S4KNA5_9APHY	***	RNA helicase	IPR001650 (Helicase, C-terminal), IPR007502 (Helicase-associated domain), IPR011709 (Domain of unknown function DUF1605), IPR012340 (Nucleic acid-binding, OB-fold), IPR014001 (Helicase superfamily 1/2, ATP-binding domain), IPR027417 (P-loop containing nucleoside triphosphate hydrolase)
SPODE83244_EIv1.0_0004310.8	tr|A0A401G518|A0A401G518_9APHY	***	RNA helicase	IPR001650 (Helicase, C-terminal), IPR007502 (Helicase-associated domain), IPR011709 (Domain of unknown function DUF1605), IPR014001 (Helicase superfamily 1/2, ATP-binding domain), IPR027417 (P-loop containing nucleoside triphosphate hydrolase)
SPODE83244_EIv1.0_0004310.9	tr|A0A8H7P7X6|A0A8H7P7X6_9APHY	***	RNA helicase	IPR001650 (Helicase, C-terminal), IPR007502 (Helicase-associated domain), IPR011709 (Domain of unknown function DUF1605), IPR014001 (Helicase superfamily 1/2, ATP-binding domain), IPR027417 (P-loop containing nucleoside triphosphate hydrolase)
SPODE83244_EIv1.0_0004310.10	tr|A0A401G518|A0A401G518_9APHY	***	RNA helicase	IPR001650 (Helicase, C-terminal), IPR007502 (Helicase-associated domain), IPR011709 (Domain of unknown function DUF1605), IPR014001 (Helicase superfamily 1/2, ATP-binding domain), IPR027417 (P-loop containing nucleoside triphosphate hydrolase)
SPODE83244_EIv1.0_0004320.1	tr|A0A5C2U5Z0|A0A5C2U5Z0_9APHY	***	P-loop containing nucleoside triphosphate hydrolase protein	IPR001650 (Helicase, C-terminal), IPR007502 (Helicase-associated domain), IPR011709 (Domain of unknown function DUF1605), IPR014001 (Helicase superfamily 1/2, ATP-binding domain), IPR027417 (P-loop containing nucleoside triphosphate hydrolase)
SPODE83244_EIv1.0_0004320.2	tr|A0A5C2U5Z0|A0A5C2U5Z0_9APHY	***	P-loop containing nucleoside triphosphate hydrolase protein	IPR001650 (Helicase, C-terminal), IPR007502 (Helicase-associated domain), IPR011709 (Domain of unknown function DUF1605), IPR014001 (Helicase superfamily 1/2, ATP-binding domain), IPR027417 (P-loop containing nucleoside triphosphate hydrolase)
SPODE83244_EIv1.0_0004330.1			Unknown protein
SPODE83244_EIv1.0_0004340.1	tr|A0A1C7MQP7|A0A1C7MQP7_GRIFR	***	MYND-type domain-containing protein	IPR002893 (Zinc finger, MYND-type)	GO:0046872
SPODE83244_EIv1.0_0004350.1	tr|A0A1C7MS05|A0A1C7MS05_GRIFR	*-*	Protein priA
SPODE83244_EIv1.0_0004360.1	tr|A0A369K173|A0A369K173_HYPMA	***	Exonuclease V	IPR019190 (Exonuclease V)	GO:0004527, GO:0006259, GO:0045145, GO:0090305
SPODE83244_EIv1.0_0004360.2	tr|A0A369K173|A0A369K173_HYPMA	***	Exonuclease V	IPR019190 (Exonuclease V)	GO:0004527, GO:0006259, GO:0045145, GO:0090305
SPODE83244_EIv1.0_0004360.3	tr|A0A4Q9M2Y2|A0A4Q9M2Y2_9APHY	***	Exonuclease V a 5' deoxyribonuclease-domain-containing protein	IPR019190 (Exonuclease V)
SPODE83244_EIv1.0_0004360.4	tr|A0A369K173|A0A369K173_HYPMA	***	Exonuclease V	IPR019190 (Exonuclease V)	GO:0004527, GO:0006259, GO:0045145, GO:0090305
SPODE83244_EIv1.0_0004370.1	tr|A0A165TDX2|A0A165TDX2_9APHY	***	Copper transport protein		GO:0005375, GO:0016020, GO:0016021, GO:0035434
SPODE83244_EIv1.0_0004380.1	tr|A0A4S4MLH3|A0A4S4MLH3_9APHY	***	Protein kinase domain-containing protein	IPR011009 (Protein kinase-like domain)
SPODE83244_EIv1.0_0004380.2	tr|A0A4S4MLH3|A0A4S4MLH3_9APHY	***	Protein kinase domain-containing protein	IPR011009 (Protein kinase-like domain)
SPODE83244_EIv1.0_0004380.3	tr|A0A4S4MLH3|A0A4S4MLH3_9APHY	***	Protein kinase domain-containing protein	IPR011009 (Protein kinase-like domain)
SPODE83244_EIv1.0_0004380.4	tr|A0A4S4MLH3|A0A4S4MLH3_9APHY	***	Protein kinase domain-containing protein	IPR011009 (Protein kinase-like domain)
SPODE83244_EIv1.0_0004390.1	tr|A0A1Y2II75|A0A1Y2II75_PYCCO	***	NAD-P-binding protein	IPR008927 (6-phosphogluconate dehydrogenase C-terminal domain-like), IPR013328 (6-phosphogluconate dehydrogenase, domain 2), IPR016040 (NAD(P)-binding domain)	GO:0016491, GO:0050661, GO:0051287, GO:0055114
SPODE83244_EIv1.0_0004390.2	tr|A0A8E2DTV7|A0A8E2DTV7_9APHY	***	NAD-P-binding protein	IPR008927 (6-phosphogluconate dehydrogenase C-terminal domain-like), IPR015815 (3-hydroxyisobutyrate dehydrogenase-related), IPR016040 (NAD(P)-binding domain)
SPODE83244_EIv1.0_0004390.3	tr|A0A1Y2II75|A0A1Y2II75_PYCCO	***	NAD-P-binding protein	IPR008927 (6-phosphogluconate dehydrogenase C-terminal domain-like), IPR013328 (6-phosphogluconate dehydrogenase, domain 2), IPR016040 (NAD(P)-binding domain)	GO:0016491, GO:0050661, GO:0051287, GO:0055114
SPODE83244_EIv1.0_0004400.1	tr|A0A1X6NFI6|A0A1X6NFI6_9APHY	*-*	Fip1 domain-containing protein	IPR007854 (Pre-mRNA polyadenylation factor Fip1)	GO:0005847, GO:0098789
SPODE83244_EIv1.0_0004400.2	tr|A0A4Y7Q0F8|A0A4Y7Q0F8_9AGAM	***	Fip1 domain-containing protein	IPR007854 (Pre-mRNA polyadenylation factor Fip1)
SPODE83244_EIv1.0_0004410.1	tr|A0A369K3D9|A0A369K3D9_HYPMA	***	50S ribosomal protein L10		GO:0005840, GO:0042254
SPODE83244_EIv1.0_0004420.1	tr|A0A2H3IX28|A0A2H3IX28_WOLCO	***	ARM repeat-containing protein	IPR016024 (Armadillo-type fold)
SPODE83244_EIv1.0_0004420.2	tr|A0A2H3IX28|A0A2H3IX28_WOLCO	***	ARM repeat-containing protein	IPR016024 (Armadillo-type fold)
SPODE83244_EIv1.0_0004420.3	tr|A0A2H3IX28|A0A2H3IX28_WOLCO	***	ARM repeat-containing protein	IPR016024 (Armadillo-type fold)
SPODE83244_EIv1.0_0004430.1	tr|A0A2R6S3E0|A0A2R6S3E0_9APHY	***	TPX2 domain-containing protein	IPR009675 (TPX2), IPR027329 (TPX2, C-terminal)
SPODE83244_EIv1.0_0004430.2	tr|A0A2R6S3E0|A0A2R6S3E0_9APHY	***	TPX2 domain-containing protein	IPR009675 (TPX2), IPR027329 (TPX2, C-terminal)
SPODE83244_EIv1.0_0004430.3	tr|A0A2R6S3E0|A0A2R6S3E0_9APHY	***	TPX2 domain-containing protein	IPR009675 (TPX2), IPR027329 (TPX2, C-terminal)
SPODE83244_EIv1.0_0004430.4	tr|A0A1Y2ILL6|A0A1Y2ILL6_PYCCO	***	TPX2 domain-containing protein
SPODE83244_EIv1.0_0004440.1			Unknown protein
SPODE83244_EIv1.0_0004450.1			Unknown protein
SPODE83244_EIv1.0_0004460.1	tr|A0A1C7MPS8|A0A1C7MPS8_GRIFR	***	FAS1 domain-containing protein	IPR000782 (FAS1 domain)
SPODE83244_EIv1.0_0004460.2	tr|A0A1C7MPS8|A0A1C7MPS8_GRIFR	***	FAS1 domain-containing protein	IPR000782 (FAS1 domain)
SPODE83244_EIv1.0_0004470.1	tr|A0A8H6RYV0|A0A8H6RYV0_9AGAR	***	ATP-synt-DE-N domain-containing protein
SPODE83244_EIv1.0_0004470.2	tr|A0A8H6RYV0|A0A8H6RYV0_9AGAR	***	ATP-synt-DE-N domain-containing protein
SPODE83244_EIv1.0_0004470.3	tr|A0A8H6RYV0|A0A8H6RYV0_9AGAR	***	ATP-synt-DE-N domain-containing protein
SPODE83244_EIv1.0_0004470.4	tr|A0A8H6RYV0|A0A8H6RYV0_9AGAR	***	ATP-synt-DE-N domain-containing protein
SPODE83244_EIv1.0_0004470.5	tr|A0A8H6RYV0|A0A8H6RYV0_9AGAR	***	ATP-synt-DE-N domain-containing protein
SPODE83244_EIv1.0_0004470.6	tr|A0A8H6RYV0|A0A8H6RYV0_9AGAR	***	ATP-synt-DE-N domain-containing protein
SPODE83244_EIv1.0_0004480.1	tr|A0A4S4KTK7|A0A4S4KTK7_9APHY	***	Coatomer subunit delta	IPR011012 (Longin-like domain), IPR027059 (Coatomer delta subunit), IPR028565 (Mu homology domain)
SPODE83244_EIv1.0_0004480.2	tr|A0A2R6NJ77|A0A2R6NJ77_9APHY	***	Coatomer subunit delta	IPR011012 (Longin-like domain), IPR027059 (Coatomer delta subunit), IPR028565 (Mu homology domain)	GO:0000139, GO:0005737, GO:0005794, GO:0006890, GO:0015031, GO:0016020, GO:0016192, GO:0030126, GO:0030663, GO:0031410
SPODE83244_EIv1.0_0004490.1	tr|A0A4S4K998|A0A4S4K998_9APHY	***	Aldo_ket_red domain-containing protein	IPR005399 (Potassium channel, voltage-dependent, beta subunit, KCNAB-related), IPR023210 (NADP-dependent oxidoreductase domain)
SPODE83244_EIv1.0_0004490.2	tr|A0A4S4K998|A0A4S4K998_9APHY	***	Aldo_ket_red domain-containing protein	IPR005399 (Potassium channel, voltage-dependent, beta subunit, KCNAB-related), IPR023210 (NADP-dependent oxidoreductase domain)
SPODE83244_EIv1.0_0004490.3	tr|A0A4S4K998|A0A4S4K998_9APHY	***	Aldo_ket_red domain-containing protein	IPR005399 (Potassium channel, voltage-dependent, beta subunit, KCNAB-related), IPR023210 (NADP-dependent oxidoreductase domain)
SPODE83244_EIv1.0_0004490.4	tr|A0A4S4K998|A0A4S4K998_9APHY	***	Aldo_ket_red domain-containing protein	IPR005399 (Potassium channel, voltage-dependent, beta subunit, KCNAB-related), IPR023210 (NADP-dependent oxidoreductase domain)
SPODE83244_EIv1.0_0004500.1	tr|A0A1Y2II30|A0A1Y2II30_PYCCO	***	Utp14-domain-containing protein	IPR006709 (Small-subunit processome, Utp14)	GO:0006364, GO:0032040
SPODE83244_EIv1.0_0004500.2	tr|A0A1Y2II30|A0A1Y2II30_PYCCO	***	Utp14-domain-containing protein	IPR006709 (Small-subunit processome, Utp14)	GO:0006364, GO:0032040
SPODE83244_EIv1.0_0004500.3	tr|A0A4Q9NHH7|A0A4Q9NHH7_9APHY	***	Utp14-domain-containing protein	IPR006709 (Small-subunit processome, Utp14)
SPODE83244_EIv1.0_0004500.4	tr|A0A1Y2II30|A0A1Y2II30_PYCCO	***	Utp14-domain-containing protein	IPR006709 (Small-subunit processome, Utp14)	GO:0006364, GO:0032040
SPODE83244_EIv1.0_0004500.5	tr|A0A4Q9NHH7|A0A4Q9NHH7_9APHY	***	Utp14-domain-containing protein	IPR006709 (Small-subunit processome, Utp14)
SPODE83244_EIv1.0_0004510.1	tr|A0A5C3MAF5|A0A5C3MAF5_9AGAR	***	Natural resistance-associated macrophage protein-domain-containing protein	IPR001046 (NRAMP family)
SPODE83244_EIv1.0_0004510.2	tr|A0A5C3MAF5|A0A5C3MAF5_9AGAR	***	Natural resistance-associated macrophage protein-domain-containing protein	IPR001046 (NRAMP family)
SPODE83244_EIv1.0_0004510.3	tr|A0A5C3MAF5|A0A5C3MAF5_9AGAR	***	Natural resistance-associated macrophage protein-domain-containing protein	IPR001046 (NRAMP family)
SPODE83244_EIv1.0_0004510.4	tr|A0A5C3MAF5|A0A5C3MAF5_9AGAR	***	Natural resistance-associated macrophage protein-domain-containing protein	IPR001046 (NRAMP family)
SPODE83244_EIv1.0_0004520.1	tr|A0A4Y9YTF8|A0A4Y9YTF8_9AGAM	*-*	Precorrin-2 dehydrogenase
SPODE83244_EIv1.0_0004520.2	tr|A0A4Y9YTF8|A0A4Y9YTF8_9AGAM	*-*	Precorrin-2 dehydrogenase
SPODE83244_EIv1.0_0004530.1	tr|A0A165FD66|A0A165FD66_9APHY	***	Kinase-like protein	IPR011009 (Protein kinase-like domain)	GO:0004672, GO:0005524, GO:0006468, GO:0016301, GO:0016310
SPODE83244_EIv1.0_0004530.2	tr|A0A165FD66|A0A165FD66_9APHY	***	Kinase-like protein	IPR011009 (Protein kinase-like domain)	GO:0004672, GO:0005524, GO:0006468, GO:0016301, GO:0016310
SPODE83244_EIv1.0_0004530.3	tr|A0A165FD66|A0A165FD66_9APHY	***	Kinase-like protein	IPR011009 (Protein kinase-like domain)	GO:0004672, GO:0005524, GO:0006468, GO:0016301, GO:0016310
SPODE83244_EIv1.0_0004540.1	tr|A0A8H7P810|A0A8H7P810_9APHY	***	Structural maintenance of chromosomes protein	IPR003395 (RecF/RecN/SMC, N-terminal), IPR010935 (SMCs flexible hinge), IPR027417 (P-loop containing nucleoside triphosphate hydrolase)
SPODE83244_EIv1.0_0004550.1	tr|A0A2R6NE70|A0A2R6NE70_9APHY	***	Precorrin-2 dehydrogenase	IPR012066 (Uroporphyrin-III C-methyltransferase, fungi), IPR028162 (Siroheme biosynthesis protein Met8, C-terminal), IPR028281 (Siroheme synthase, central domain)	GO:0008168, GO:0016740, GO:0019354, GO:0032259, GO:0055114
SPODE83244_EIv1.0_0004560.1	tr|A0A4Y9YTJ0|A0A4Y9YTJ0_9AGAM	***	Signal recognition particle subunit SRP14	IPR003210 (Signal recognition particle, SRP14 subunit), IPR009018 (Signal recognition particle, SRP9/SRP14 subunit)
SPODE83244_EIv1.0_0004570.1	tr|S7RYY2|S7RYY2_GLOTA	***	DUF726-domain-containing protein	IPR007941 (Protein of unknown function DUF726), IPR029058 (Alpha/Beta hydrolase fold)	GO:0016020, GO:0016021
SPODE83244_EIv1.0_0004570.2	tr|S7RYY2|S7RYY2_GLOTA	***	DUF726-domain-containing protein	IPR007941 (Protein of unknown function DUF726), IPR029058 (Alpha/Beta hydrolase fold)	GO:0016020, GO:0016021
SPODE83244_EIv1.0_0004570.3	tr|S7RYY2|S7RYY2_GLOTA	***	DUF726-domain-containing protein	IPR007941 (Protein of unknown function DUF726), IPR029058 (Alpha/Beta hydrolase fold)	GO:0016020, GO:0016021
SPODE83244_EIv1.0_0004570.4	tr|S7RYY2|S7RYY2_GLOTA	***	DUF726-domain-containing protein	IPR007941 (Protein of unknown function DUF726), IPR029058 (Alpha/Beta hydrolase fold)	GO:0016020, GO:0016021
SPODE83244_EIv1.0_0004570.5	tr|S7RYY2|S7RYY2_GLOTA	***	DUF726-domain-containing protein	IPR007941 (Protein of unknown function DUF726), IPR029058 (Alpha/Beta hydrolase fold)	GO:0016020, GO:0016021
SPODE83244_EIv1.0_0004570.6	tr|S7RYY2|S7RYY2_GLOTA	***	DUF726-domain-containing protein	IPR007941 (Protein of unknown function DUF726), IPR029058 (Alpha/Beta hydrolase fold)	GO:0016020, GO:0016021
SPODE83244_EIv1.0_0004570.7	tr|S7RYY2|S7RYY2_GLOTA	***	DUF726-domain-containing protein	IPR007941 (Protein of unknown function DUF726), IPR029058 (Alpha/Beta hydrolase fold)	GO:0016020, GO:0016021
SPODE83244_EIv1.0_0004580.1	tr|J4GIX6|J4GIX6_9APHY	*-*	(4-O-methyl)-D-glucuronate--lignin esterase		GO:0005786, GO:0006614, GO:0008312, GO:0016020, GO:0016021, GO:0030942, GO:0048500
SPODE83244_EIv1.0_0004580.2	tr|J4GIX6|J4GIX6_9APHY	*-*	(4-O-methyl)-D-glucuronate--lignin esterase		GO:0005786, GO:0006614, GO:0008312, GO:0016020, GO:0016021, GO:0030942, GO:0048500
SPODE83244_EIv1.0_0004580.3	tr|J4GIX6|J4GIX6_9APHY	*-*	(4-O-methyl)-D-glucuronate--lignin esterase		GO:0005786, GO:0006614, GO:0008312, GO:0016020, GO:0016021, GO:0030942, GO:0048500
SPODE83244_EIv1.0_0004590.1	tr|M2PAQ8|M2PAQ8_CERS8	***	PUM-HD domain-containing protein	IPR016024 (Armadillo-type fold)	GO:0003723
SPODE83244_EIv1.0_0004590.2	tr|M2PAQ8|M2PAQ8_CERS8	***	PUM-HD domain-containing protein	IPR016024 (Armadillo-type fold)	GO:0003723
SPODE83244_EIv1.0_0004600.1	tr|A0A2R6NE22|A0A2R6NE22_9APHY	***	DUF2235 domain-containing protein	IPR018712 (Domain of unknown function DUF2235), IPR029058 (Alpha/Beta hydrolase fold)
SPODE83244_EIv1.0_0004600.2	tr|A0A2R6NE22|A0A2R6NE22_9APHY	***	DUF2235 domain-containing protein	IPR018712 (Domain of unknown function DUF2235), IPR029058 (Alpha/Beta hydrolase fold)
SPODE83244_EIv1.0_0004600.3	tr|A0A2R6NE22|A0A2R6NE22_9APHY	***	DUF2235 domain-containing protein	IPR018712 (Domain of unknown function DUF2235), IPR029058 (Alpha/Beta hydrolase fold)
SPODE83244_EIv1.0_0004610.1	tr|A0A4V2MVU3|A0A4V2MVU3_9APHY	*-*	Carboxypeptidase	IPR001563 (Peptidase S10, serine carboxypeptidase), IPR029058 (Alpha/Beta hydrolase fold)
SPODE83244_EIv1.0_0004610.2	tr|A0A0C3PGM8|A0A0C3PGM8_PHLGI	***	Carboxypeptidase	IPR001563 (Peptidase S10, serine carboxypeptidase), IPR029058 (Alpha/Beta hydrolase fold)	GO:0004180, GO:0004185, GO:0006508, GO:0008233, GO:0016787
SPODE83244_EIv1.0_0004610.3	tr|A0A4V2MVU3|A0A4V2MVU3_9APHY	*-*	Carboxypeptidase	IPR001563 (Peptidase S10, serine carboxypeptidase), IPR029058 (Alpha/Beta hydrolase fold)
SPODE83244_EIv1.0_0004620.1			Unknown protein
SPODE83244_EIv1.0_0004630.1	tr|A0A4Y7QFK9|A0A4Y7QFK9_9AGAM	***	Heme peroxidase	IPR001128 (Cytochrome P450), IPR010255 (Haem peroxidase)
SPODE83244_EIv1.0_0004630.2	tr|A0A4Y7QFK9|A0A4Y7QFK9_9AGAM	***	Heme peroxidase	IPR001128 (Cytochrome P450), IPR010255 (Haem peroxidase)
SPODE83244_EIv1.0_0004630.3	tr|A0A4Y7QFK9|A0A4Y7QFK9_9AGAM	***	Heme peroxidase	IPR001128 (Cytochrome P450), IPR010255 (Haem peroxidase)
SPODE83244_EIv1.0_0004630.4	tr|A0A4Y7QFK9|A0A4Y7QFK9_9AGAM	***	Heme peroxidase	IPR001128 (Cytochrome P450), IPR010255 (Haem peroxidase)
SPODE83244_EIv1.0_0004630.5	tr|X8J1A0|X8J1A0_9AGAM	***	Linoleate diol synthase	IPR001128 (Cytochrome P450), IPR010255 (Haem peroxidase)	GO:0004601, GO:0005506, GO:0006979, GO:0016491, GO:0016705, GO:0020037, GO:0031408, GO:0055114, GO:0098869
SPODE83244_EIv1.0_0004640.1	tr|A0A401G620|A0A401G620_9APHY	***	Zn(2)-C6 fungal-type domain-containing protein	IPR001138 (Zn(2)-C6 fungal-type DNA-binding domain), IPR007219 (Transcription factor domain, fungi), IPR017896 (4Fe-4S ferredoxin-type, iron-sulphur binding domain)
SPODE83244_EIv1.0_0004640.2	tr|A0A401G620|A0A401G620_9APHY	***	Zn(2)-C6 fungal-type domain-containing protein	IPR001138 (Zn(2)-C6 fungal-type DNA-binding domain), IPR007219 (Transcription factor domain, fungi), IPR017896 (4Fe-4S ferredoxin-type, iron-sulphur binding domain)
SPODE83244_EIv1.0_0004640.3	tr|A0A401G620|A0A401G620_9APHY	***	Zn(2)-C6 fungal-type domain-containing protein	IPR001138 (Zn(2)-C6 fungal-type DNA-binding domain), IPR007219 (Transcription factor domain, fungi), IPR017896 (4Fe-4S ferredoxin-type, iron-sulphur binding domain)
SPODE83244_EIv1.0_0004640.4	tr|A0A401G620|A0A401G620_9APHY	***	Zn(2)-C6 fungal-type domain-containing protein	IPR001138 (Zn(2)-C6 fungal-type DNA-binding domain), IPR007219 (Transcription factor domain, fungi), IPR017896 (4Fe-4S ferredoxin-type, iron-sulphur binding domain)
SPODE83244_EIv1.0_0004640.5	tr|A0A401G620|A0A401G620_9APHY	***	Zn(2)-C6 fungal-type domain-containing protein	IPR001138 (Zn(2)-C6 fungal-type DNA-binding domain), IPR007219 (Transcription factor domain, fungi), IPR017896 (4Fe-4S ferredoxin-type, iron-sulphur binding domain)
SPODE83244_EIv1.0_0004640.6	tr|A0A401G620|A0A401G620_9APHY	***	Zn(2)-C6 fungal-type domain-containing protein	IPR001138 (Zn(2)-C6 fungal-type DNA-binding domain), IPR007219 (Transcription factor domain, fungi), IPR017896 (4Fe-4S ferredoxin-type, iron-sulphur binding domain)
SPODE83244_EIv1.0_0004640.7	tr|A0A401G620|A0A401G620_9APHY	***	Zn(2)-C6 fungal-type domain-containing protein	IPR001138 (Zn(2)-C6 fungal-type DNA-binding domain), IPR007219 (Transcription factor domain, fungi), IPR017896 (4Fe-4S ferredoxin-type, iron-sulphur binding domain)
SPODE83244_EIv1.0_0004640.8	tr|A0A401G620|A0A401G620_9APHY	***	Zn(2)-C6 fungal-type domain-containing protein	IPR001138 (Zn(2)-C6 fungal-type DNA-binding domain), IPR007219 (Transcription factor domain, fungi), IPR017896 (4Fe-4S ferredoxin-type, iron-sulphur binding domain)
SPODE83244_EIv1.0_0004640.9	tr|A0A401G620|A0A401G620_9APHY	***	Zn(2)-C6 fungal-type domain-containing protein	IPR001138 (Zn(2)-C6 fungal-type DNA-binding domain), IPR007219 (Transcription factor domain, fungi), IPR017896 (4Fe-4S ferredoxin-type, iron-sulphur binding domain)
SPODE83244_EIv1.0_0004640.10	tr|A0A401G620|A0A401G620_9APHY	***	Zn(2)-C6 fungal-type domain-containing protein	IPR001138 (Zn(2)-C6 fungal-type DNA-binding domain), IPR007219 (Transcription factor domain, fungi), IPR017896 (4Fe-4S ferredoxin-type, iron-sulphur binding domain)
SPODE83244_EIv1.0_0004640.11	tr|A0A401G620|A0A401G620_9APHY	***	Zn(2)-C6 fungal-type domain-containing protein	IPR001138 (Zn(2)-C6 fungal-type DNA-binding domain), IPR007219 (Transcription factor domain, fungi), IPR017896 (4Fe-4S ferredoxin-type, iron-sulphur binding domain)
SPODE83244_EIv1.0_0004650.1	tr|A0A1Y2II98|A0A1Y2II98_PYCCO	***	Choline/ethanolaminephosphotransferase	IPR000462 (CDP-alcohol phosphatidyltransferase)	GO:0008654, GO:0016020, GO:0016021, GO:0016740, GO:0016780
SPODE83244_EIv1.0_0004650.2	tr|A0A1Y2II98|A0A1Y2II98_PYCCO	***	Choline/ethanolaminephosphotransferase	IPR000462 (CDP-alcohol phosphatidyltransferase)	GO:0008654, GO:0016020, GO:0016021, GO:0016740, GO:0016780
SPODE83244_EIv1.0_0004650.3	tr|A0A1Y2II98|A0A1Y2II98_PYCCO	***	Choline/ethanolaminephosphotransferase	IPR000462 (CDP-alcohol phosphatidyltransferase)	GO:0008654, GO:0016020, GO:0016021, GO:0016740, GO:0016780
SPODE83244_EIv1.0_0004650.4	tr|A0A1Y2II98|A0A1Y2II98_PYCCO	***	Choline/ethanolaminephosphotransferase	IPR000462 (CDP-alcohol phosphatidyltransferase)	GO:0008654, GO:0016020, GO:0016021, GO:0016740, GO:0016780
SPODE83244_EIv1.0_0004660.1	tr|A0A2R6NI64|A0A2R6NI64_9APHY	***	Histidine--tRNA ligase	IPR004516 (Histidine-tRNA ligase/ATP phosphoribosyltransferase regulatory subunit)	GO:0005737
SPODE83244_EIv1.0_0004660.2	tr|A0A4V3XBE9|A0A4V3XBE9_9APHY	***	Histidine--tRNA ligase	IPR004516 (Histidine-tRNA ligase/ATP phosphoribosyltransferase regulatory subunit)
SPODE83244_EIv1.0_0004660.3	tr|A0A2R6NI64|A0A2R6NI64_9APHY	***	Histidine--tRNA ligase	IPR004516 (Histidine-tRNA ligase/ATP phosphoribosyltransferase regulatory subunit)	GO:0005737
SPODE83244_EIv1.0_0004660.4	tr|A0A4V3XBE9|A0A4V3XBE9_9APHY	***	Histidine--tRNA ligase	IPR004516 (Histidine-tRNA ligase/ATP phosphoribosyltransferase regulatory subunit)
SPODE83244_EIv1.0_0004670.1	tr|A0A401G612|A0A401G612_9APHY	***	Ankyrin repeat-containing protein	IPR020683 (Ankyrin repeat-containing domain)
SPODE83244_EIv1.0_0004680.1	tr|A0A4R0R667|A0A4R0R667_9APHY	***	Cytochrome c oxidase subunit 6, mitochondrial	IPR003204 (Cytochrome c oxidase, subunit Va/VI)
SPODE83244_EIv1.0_0004680.2	tr|A0A4R0R667|A0A4R0R667_9APHY	***	Cytochrome c oxidase subunit 6, mitochondrial	IPR003204 (Cytochrome c oxidase, subunit Va/VI)
SPODE83244_EIv1.0_0004680.3	tr|A0A4R0R667|A0A4R0R667_9APHY	***	Cytochrome c oxidase subunit 6, mitochondrial	IPR003204 (Cytochrome c oxidase, subunit Va/VI)
SPODE83244_EIv1.0_0004690.1	tr|F8PGF0|F8PGF0_SERL3	***	RRM domain-containing protein	IPR012677 (Nucleotide-binding alpha-beta plait domain)	GO:0003676, GO:0003723
SPODE83244_EIv1.0_0004690.2	tr|F8PGF0|F8PGF0_SERL3	***	RRM domain-containing protein	IPR012677 (Nucleotide-binding alpha-beta plait domain)	GO:0003676, GO:0003723
SPODE83244_EIv1.0_0004690.3	tr|F8PGF0|F8PGF0_SERL3	***	RRM domain-containing protein	IPR012677 (Nucleotide-binding alpha-beta plait domain)	GO:0003676, GO:0003723
SPODE83244_EIv1.0_0004690.4	tr|F8PGF0|F8PGF0_SERL3	***	RRM domain-containing protein	IPR012677 (Nucleotide-binding alpha-beta plait domain)	GO:0003676, GO:0003723
SPODE83244_EIv1.0_0004690.5	tr|F8PGF0|F8PGF0_SERL3	***	RRM domain-containing protein	IPR012677 (Nucleotide-binding alpha-beta plait domain)	GO:0003676, GO:0003723
SPODE83244_EIv1.0_0004700.1	tr|A0A4R0RKN1|A0A4R0RKN1_9APHY	***	DUF1115 domain-containing protein	IPR017359 (Uncharacterised conserved protein UCP038021, RWD)
SPODE83244_EIv1.0_0004700.2	tr|A0A4R0RKN1|A0A4R0RKN1_9APHY	***	DUF1115 domain-containing protein	IPR017359 (Uncharacterised conserved protein UCP038021, RWD)
SPODE83244_EIv1.0_0004710.1	tr|S7QKC8|S7QKC8_GLOTA	***	Carboxypeptidase	IPR001563 (Peptidase S10, serine carboxypeptidase), IPR029058 (Alpha/Beta hydrolase fold)	GO:0004180, GO:0004185, GO:0006508, GO:0008233, GO:0016787
SPODE83244_EIv1.0_0004710.2	tr|S7QKC8|S7QKC8_GLOTA	***	Carboxypeptidase	IPR001563 (Peptidase S10, serine carboxypeptidase), IPR029058 (Alpha/Beta hydrolase fold)	GO:0004180, GO:0004185, GO:0006508, GO:0008233, GO:0016787
SPODE83244_EIv1.0_0004710.3	tr|A0A165U4Z1|A0A165U4Z1_9AGAM	***	Carboxypeptidase	IPR001563 (Peptidase S10, serine carboxypeptidase), IPR029058 (Alpha/Beta hydrolase fold)	GO:0004180, GO:0004185, GO:0006508, GO:0008233, GO:0016787
SPODE83244_EIv1.0_0004710.4	tr|A0A165U4Z1|A0A165U4Z1_9AGAM	***	Carboxypeptidase	IPR001563 (Peptidase S10, serine carboxypeptidase), IPR029058 (Alpha/Beta hydrolase fold)	GO:0004180, GO:0004185, GO:0006508, GO:0008233, GO:0016787
SPODE83244_EIv1.0_0004710.5	tr|S7QKC8|S7QKC8_GLOTA	***	Carboxypeptidase	IPR001563 (Peptidase S10, serine carboxypeptidase), IPR029058 (Alpha/Beta hydrolase fold)	GO:0004180, GO:0004185, GO:0006508, GO:0008233, GO:0016787
SPODE83244_EIv1.0_0004710.6	tr|A0A165U4Z1|A0A165U4Z1_9AGAM	***	Carboxypeptidase	IPR001563 (Peptidase S10, serine carboxypeptidase), IPR029058 (Alpha/Beta hydrolase fold)	GO:0004180, GO:0004185, GO:0006508, GO:0008233, GO:0016787
SPODE83244_EIv1.0_0004710.7	tr|A0A165U4Z1|A0A165U4Z1_9AGAM	***	Carboxypeptidase	IPR001563 (Peptidase S10, serine carboxypeptidase), IPR029058 (Alpha/Beta hydrolase fold)	GO:0004180, GO:0004185, GO:0006508, GO:0008233, GO:0016787
SPODE83244_EIv1.0_0004710.8	tr|S7QKC8|S7QKC8_GLOTA	***	Carboxypeptidase	IPR001563 (Peptidase S10, serine carboxypeptidase), IPR029058 (Alpha/Beta hydrolase fold)	GO:0004180, GO:0004185, GO:0006508, GO:0008233, GO:0016787
SPODE83244_EIv1.0_0004720.1	tr|A0A401G5Z8|A0A401G5Z8_9APHY	***	Amidohydro-rel domain-containing protein	IPR011059 (Metal-dependent hydrolase, composite domain), IPR032466 (Metal-dependent hydrolase)
SPODE83244_EIv1.0_0004720.2	tr|A0A401G5Z8|A0A401G5Z8_9APHY	***	Amidohydro-rel domain-containing protein	IPR011059 (Metal-dependent hydrolase, composite domain), IPR032466 (Metal-dependent hydrolase)
SPODE83244_EIv1.0_0004720.3	tr|A0A401G5Z8|A0A401G5Z8_9APHY	***	Amidohydro-rel domain-containing protein	IPR011059 (Metal-dependent hydrolase, composite domain), IPR032466 (Metal-dependent hydrolase)
SPODE83244_EIv1.0_0004720.4	tr|A0A401G5Z8|A0A401G5Z8_9APHY	***	Amidohydro-rel domain-containing protein	IPR011059 (Metal-dependent hydrolase, composite domain), IPR032466 (Metal-dependent hydrolase)
SPODE83244_EIv1.0_0004720.5	tr|A0A401G5Z8|A0A401G5Z8_9APHY	***	Amidohydro-rel domain-containing protein	IPR011059 (Metal-dependent hydrolase, composite domain), IPR032466 (Metal-dependent hydrolase)
SPODE83244_EIv1.0_0004720.6	tr|A0A1C7MQ66|A0A1C7MQ66_GRIFR	***	Amidohydro-rel domain-containing protein	IPR011059 (Metal-dependent hydrolase, composite domain), IPR032466 (Metal-dependent hydrolase)	GO:0016787, GO:0016810
SPODE83244_EIv1.0_0004720.7	tr|A0A1C7MQ66|A0A1C7MQ66_GRIFR	***	Amidohydro-rel domain-containing protein	IPR011059 (Metal-dependent hydrolase, composite domain), IPR032466 (Metal-dependent hydrolase)	GO:0016787, GO:0016810
SPODE83244_EIv1.0_0004720.8	tr|A0A1C7MQ66|A0A1C7MQ66_GRIFR	***	Amidohydro-rel domain-containing protein	IPR011059 (Metal-dependent hydrolase, composite domain), IPR032466 (Metal-dependent hydrolase)	GO:0016787, GO:0016810
SPODE83244_EIv1.0_0004720.9	tr|A0A1C7MQ66|A0A1C7MQ66_GRIFR	***	Amidohydro-rel domain-containing protein	IPR011059 (Metal-dependent hydrolase, composite domain), IPR032466 (Metal-dependent hydrolase)	GO:0016787, GO:0016810
SPODE83244_EIv1.0_0004720.10	tr|A0A1C7MQ66|A0A1C7MQ66_GRIFR	***	Amidohydro-rel domain-containing protein	IPR011059 (Metal-dependent hydrolase, composite domain), IPR032466 (Metal-dependent hydrolase)	GO:0016787, GO:0016810
SPODE83244_EIv1.0_0004720.11	tr|A0A1C7MQ66|A0A1C7MQ66_GRIFR	***	Amidohydro-rel domain-containing protein	IPR011059 (Metal-dependent hydrolase, composite domain), IPR032466 (Metal-dependent hydrolase)	GO:0016787, GO:0016810
SPODE83244_EIv1.0_0004720.12	tr|A0A1C7MQ66|A0A1C7MQ66_GRIFR	***	Amidohydro-rel domain-containing protein	IPR011059 (Metal-dependent hydrolase, composite domain), IPR032466 (Metal-dependent hydrolase)	GO:0016787, GO:0016810
SPODE83244_EIv1.0_0004720.13	tr|A0A401G5Z8|A0A401G5Z8_9APHY	***	Amidohydro-rel domain-containing protein	IPR032466 (Metal-dependent hydrolase)
SPODE83244_EIv1.0_0004720.14	tr|A0A1C7MQ66|A0A1C7MQ66_GRIFR	***	Amidohydro-rel domain-containing protein	IPR011059 (Metal-dependent hydrolase, composite domain), IPR032466 (Metal-dependent hydrolase)	GO:0016787, GO:0016810
SPODE83244_EIv1.0_0004720.15	tr|A0A1C7MQ66|A0A1C7MQ66_GRIFR	***	Amidohydro-rel domain-containing protein	IPR011059 (Metal-dependent hydrolase, composite domain), IPR032466 (Metal-dependent hydrolase)	GO:0016787, GO:0016810
SPODE83244_EIv1.0_0004730.1	tr|A0A165TGL4|A0A165TGL4_9APHY	***	Amidohydro-rel domain-containing protein		GO:0016787, GO:0016810
SPODE83244_EIv1.0_0004730.2	tr|A0A165TGL4|A0A165TGL4_9APHY	***	Amidohydro-rel domain-containing protein		GO:0016787, GO:0016810
SPODE83244_EIv1.0_0004730.3	tr|A0A165TGL4|A0A165TGL4_9APHY	***	Amidohydro-rel domain-containing protein		GO:0016787, GO:0016810
SPODE83244_EIv1.0_0004730.4	tr|A0A165TGL4|A0A165TGL4_9APHY	***	Amidohydro-rel domain-containing protein		GO:0016787, GO:0016810
SPODE83244_EIv1.0_0004730.5	tr|A0A165TGL4|A0A165TGL4_9APHY	***	Amidohydro-rel domain-containing protein		GO:0016787, GO:0016810
SPODE83244_EIv1.0_0004740.1			Unknown protein
SPODE83244_EIv1.0_0004750.1			Unknown protein
SPODE83244_EIv1.0_0004760.1	tr|A0A8H8NZ10|A0A8H8NZ10_9AGAM	***	Cytochrome P450 family protein
SPODE83244_EIv1.0_0004760.2	tr|A0A8H8NZ10|A0A8H8NZ10_9AGAM	***	Cytochrome P450 family protein
SPODE83244_EIv1.0_0004760.3	tr|A0A8H8NZ10|A0A8H8NZ10_9AGAM	***	Cytochrome P450 family protein
SPODE83244_EIv1.0_0004770.1	tr|A0A8H7PAG7|A0A8H7PAG7_9APHY	***	Non-specific serine/threonine protein kinase	IPR011009 (Protein kinase-like domain), IPR013896 (Carbon catabolite-derepressing protein kinase, ubiquitin-associated domain), IPR028375 (KA1 domain/Ssp2, C-terminal)
SPODE83244_EIv1.0_0004770.2	tr|A0A4S4MV70|A0A4S4MV70_9APHY	***	Non-specific serine/threonine protein kinase	IPR011009 (Protein kinase-like domain), IPR013896 (Carbon catabolite-derepressing protein kinase, ubiquitin-associated domain), IPR028375 (KA1 domain/Ssp2, C-terminal)
SPODE83244_EIv1.0_0004770.3	tr|A0A4S4MV70|A0A4S4MV70_9APHY	***	Non-specific serine/threonine protein kinase	IPR011009 (Protein kinase-like domain), IPR013896 (Carbon catabolite-derepressing protein kinase, ubiquitin-associated domain), IPR028375 (KA1 domain/Ssp2, C-terminal)
SPODE83244_EIv1.0_0004770.4	tr|A0A5B1QF16|A0A5B1QF16_9AGAM	***	Non-specific serine/threonine protein kinase	IPR011009 (Protein kinase-like domain), IPR013896 (Carbon catabolite-derepressing protein kinase, ubiquitin-associated domain)
SPODE83244_EIv1.0_0004770.5	tr|A0A5B1QF16|A0A5B1QF16_9AGAM	***	Non-specific serine/threonine protein kinase	IPR011009 (Protein kinase-like domain), IPR013896 (Carbon catabolite-derepressing protein kinase, ubiquitin-associated domain)
SPODE83244_EIv1.0_0004780.1	tr|A0A067Q7F8|A0A067Q7F8_9AGAM	*-*	Amidohydro-rel domain-containing protein		GO:0016787, GO:0016810
SPODE83244_EIv1.0_0004780.2	tr|A0A067Q7F8|A0A067Q7F8_9AGAM	*-*	Amidohydro-rel domain-containing protein		GO:0016787, GO:0016810
SPODE83244_EIv1.0_0004790.1	tr|K5XFM0|K5XFM0_PHACS	***	DUF6533 domain-containing protein		GO:0016020, GO:0016021
SPODE83244_EIv1.0_0004800.1			Unknown protein
SPODE83244_EIv1.0_0004810.1			Unknown protein
SPODE83244_EIv1.0_0004820.1	tr|A0A4S4MKP2|A0A4S4MKP2_9APHY	***	CBM21 domain-containing protein	IPR005036 (CBM21 (carbohydrate binding type-21) domain)
SPODE83244_EIv1.0_0004820.2	tr|A0A4S4MKP2|A0A4S4MKP2_9APHY	***	CBM21 domain-containing protein	IPR005036 (CBM21 (carbohydrate binding type-21) domain)
SPODE83244_EIv1.0_0004830.1			Unknown protein
SPODE83244_EIv1.0_0004840.1	tr|A0A5M3MXN8|A0A5M3MXN8_CONPW	*-*	DUF6533 domain-containing protein
SPODE83244_EIv1.0_0004840.2	tr|A0A0D7B5F8|A0A0D7B5F8_9AGAR	*-*	Chromo domain-containing protein
SPODE83244_EIv1.0_0004840.3	tr|A0A5M3MXN8|A0A5M3MXN8_CONPW	*-*	DUF6533 domain-containing protein
SPODE83244_EIv1.0_0004840.4	tr|A0A0D7B5F8|A0A0D7B5F8_9AGAR	*-*	Chromo domain-containing protein
SPODE83244_EIv1.0_0004840.5	tr|A0A5M3MXN8|A0A5M3MXN8_CONPW	*-*	DUF6533 domain-containing protein
SPODE83244_EIv1.0_0004850.1	tr|A0A4R0RIB1|A0A4R0RIB1_9APHY	***	DUF6533 domain-containing protein
SPODE83244_EIv1.0_0004850.2	tr|A0A4R0RIB1|A0A4R0RIB1_9APHY	***	DUF6533 domain-containing protein
SPODE83244_EIv1.0_0004860.1	tr|A0A1Y1XA28|A0A1Y1XA28_9FUNG	***	NodB homology domain-containing protein	IPR011330 (Glycoside hydrolase/deacetylase, beta/alpha-barrel)	GO:0003824, GO:0005975, GO:0016810
SPODE83244_EIv1.0_0004860.2	tr|A0A1Y1XA28|A0A1Y1XA28_9FUNG	***	NodB homology domain-containing protein	IPR011330 (Glycoside hydrolase/deacetylase, beta/alpha-barrel)	GO:0003824, GO:0005975, GO:0016810
SPODE83244_EIv1.0_0004860.3	tr|A0A1Y1XA28|A0A1Y1XA28_9FUNG	***	NodB homology domain-containing protein	IPR011330 (Glycoside hydrolase/deacetylase, beta/alpha-barrel)	GO:0003824, GO:0005975, GO:0016810
SPODE83244_EIv1.0_0004860.4	tr|A0A1Y1XA28|A0A1Y1XA28_9FUNG	***	NodB homology domain-containing protein	IPR011330 (Glycoside hydrolase/deacetylase, beta/alpha-barrel)	GO:0003824, GO:0005975, GO:0016810
SPODE83244_EIv1.0_0004860.5	tr|A0A1Y1XA28|A0A1Y1XA28_9FUNG	***	NodB homology domain-containing protein	IPR011330 (Glycoside hydrolase/deacetylase, beta/alpha-barrel)	GO:0003824, GO:0005975, GO:0016810
SPODE83244_EIv1.0_0004870.1	tr|A0A0C3C3S5|A0A0C3C3S5_HEBCY	***	Glycoside hydrolase family 28 protein	IPR000743 (Glycoside hydrolase, family 28), IPR011050 (Pectin lyase fold/virulence factor)	GO:0004650, GO:0005975, GO:0008152, GO:0016787, GO:0016798
SPODE83244_EIv1.0_0004870.2	tr|A0A0C3C3S5|A0A0C3C3S5_HEBCY	***	Glycoside hydrolase family 28 protein	IPR000743 (Glycoside hydrolase, family 28), IPR011050 (Pectin lyase fold/virulence factor)	GO:0004650, GO:0005975, GO:0008152, GO:0016787, GO:0016798
SPODE83244_EIv1.0_0004870.3	tr|A0A0C3C3S5|A0A0C3C3S5_HEBCY	***	Glycoside hydrolase family 28 protein	IPR000743 (Glycoside hydrolase, family 28), IPR011050 (Pectin lyase fold/virulence factor)	GO:0004650, GO:0005975, GO:0008152, GO:0016787, GO:0016798
SPODE83244_EIv1.0_0004880.1	tr|A0A1C7LUY2|A0A1C7LUY2_GRIFR	***	Alpha-N-acetylglucosaminidase	IPR007781 (Alpha-N-acetylglucosaminidase), IPR024240 (Alpha-N-acetylglucosaminidase, N-terminal), IPR024732 (Alpha-N-acetylglucosaminidase, C-terminal), IPR024733 (Alpha-N-acetylglucosaminidase, tim-barrel domain)
SPODE83244_EIv1.0_0004880.2	tr|A0A1C7LUY2|A0A1C7LUY2_GRIFR	***	Alpha-N-acetylglucosaminidase	IPR007781 (Alpha-N-acetylglucosaminidase), IPR024240 (Alpha-N-acetylglucosaminidase, N-terminal), IPR024732 (Alpha-N-acetylglucosaminidase, C-terminal), IPR024733 (Alpha-N-acetylglucosaminidase, tim-barrel domain)
SPODE83244_EIv1.0_0004880.3	tr|A0A014MY86|A0A014MY86_9HYPO	***	Alpha-N-acetylglucosaminidase (Glycoside hydrolase family 89) domain protein	IPR007781 (Alpha-N-acetylglucosaminidase), IPR024240 (Alpha-N-acetylglucosaminidase, N-terminal), IPR024732 (Alpha-N-acetylglucosaminidase, C-terminal), IPR024733 (Alpha-N-acetylglucosaminidase, tim-barrel domain)	GO:0016787
SPODE83244_EIv1.0_0004880.4	tr|A0A014MY86|A0A014MY86_9HYPO	***	Alpha-N-acetylglucosaminidase (Glycoside hydrolase family 89) domain protein	IPR007781 (Alpha-N-acetylglucosaminidase), IPR024240 (Alpha-N-acetylglucosaminidase, N-terminal), IPR024732 (Alpha-N-acetylglucosaminidase, C-terminal), IPR024733 (Alpha-N-acetylglucosaminidase, tim-barrel domain)	GO:0016787
SPODE83244_EIv1.0_0004890.1	tr|A0A1C7LUY2|A0A1C7LUY2_GRIFR	***	Alpha-N-acetylglucosaminidase	IPR007781 (Alpha-N-acetylglucosaminidase), IPR024240 (Alpha-N-acetylglucosaminidase, N-terminal), IPR024732 (Alpha-N-acetylglucosaminidase, C-terminal), IPR024733 (Alpha-N-acetylglucosaminidase, tim-barrel domain)
SPODE83244_EIv1.0_0004890.2	tr|A0A1C7LUY2|A0A1C7LUY2_GRIFR	***	Alpha-N-acetylglucosaminidase	IPR007781 (Alpha-N-acetylglucosaminidase), IPR024240 (Alpha-N-acetylglucosaminidase, N-terminal), IPR024732 (Alpha-N-acetylglucosaminidase, C-terminal), IPR024733 (Alpha-N-acetylglucosaminidase, tim-barrel domain)
SPODE83244_EIv1.0_0004890.3	tr|A0A014MY86|A0A014MY86_9HYPO	***	Alpha-N-acetylglucosaminidase (Glycoside hydrolase family 89) domain protein	IPR007781 (Alpha-N-acetylglucosaminidase), IPR024732 (Alpha-N-acetylglucosaminidase, C-terminal), IPR024733 (Alpha-N-acetylglucosaminidase, tim-barrel domain)	GO:0016787
SPODE83244_EIv1.0_0004900.1	tr|A0A8E2AX66|A0A8E2AX66_9APHY	***	Polynucleotide adenylyltransferase	IPR002058 (PAP/25A-associated), IPR002934 (Polymerase, nucleotidyl transferase domain)
SPODE83244_EIv1.0_0004910.1	tr|A0A4S4MKY4|A0A4S4MKY4_9APHY	***	Beta-N-acetylhexosaminidase	IPR017853 (Glycoside hydrolase superfamily), IPR025705 (Beta-hexosaminidase), IPR029018 (Chitobiase/beta-hexosaminidase domain 2-like)
SPODE83244_EIv1.0_0004920.1	tr|A0A4S8LN26|A0A4S8LN26_DENBC	***	40S ribosomal protein S9	IPR001912 (Ribosomal protein S4/S9, N-terminal), IPR022801 (Ribosomal protein S4/S9)
SPODE83244_EIv1.0_0004930.1	tr|A0A165L4Q2|A0A165L4Q2_9APHY	***	60S ribosomal protein L21	IPR001147 (Ribosomal protein L21e)	GO:0003735, GO:0005840, GO:0006412
SPODE83244_EIv1.0_0004940.1	tr|A0A0B4FPL3|A0A0B4FPL3_METAF	***	RNA helicase HEL117-like protein		GO:0004386
SPODE83244_EIv1.0_0004940.2	tr|V2WAX8|V2WAX8_MONRO	***	Splicing arginine serine-rich 12
SPODE83244_EIv1.0_0004950.1	tr|A0A1C7LUC4|A0A1C7LUC4_GRIFR	*-*	RuvB-like helicase		GO:0000166, GO:0003678, GO:0004386, GO:0005524, GO:0005634, GO:0006281, GO:0006325, GO:0006974, GO:0016787, GO:0031011, GO:0032508, GO:0035267, GO:0043141, GO:0097255
SPODE83244_EIv1.0_0004960.1			Unknown protein
SPODE83244_EIv1.0_0004970.1	tr|A0A067Q7M6|A0A067Q7M6_9AGAM	***	RuvB-like helicase	IPR010339 (TIP49, C-terminal), IPR027238 (RuvB-like), IPR027417 (P-loop containing nucleoside triphosphate hydrolase)	GO:0000166, GO:0000812, GO:0003678, GO:0004386, GO:0005524, GO:0005634, GO:0006281, GO:0006325, GO:0006338, GO:0006974, GO:0016787, GO:0031011, GO:0032508, GO:0035267, GO:0043044, GO:0043141, GO:0043486, GO:0060303, GO:0070209, GO:0097255
SPODE83244_EIv1.0_0004970.2	tr|A0A067Q7M6|A0A067Q7M6_9AGAM	***	RuvB-like helicase	IPR010339 (TIP49, C-terminal), IPR027238 (RuvB-like), IPR027417 (P-loop containing nucleoside triphosphate hydrolase)	GO:0000166, GO:0000812, GO:0003678, GO:0004386, GO:0005524, GO:0005634, GO:0006281, GO:0006325, GO:0006338, GO:0006974, GO:0016787, GO:0031011, GO:0032508, GO:0035267, GO:0043044, GO:0043141, GO:0043486, GO:0060303, GO:0070209, GO:0097255
SPODE83244_EIv1.0_0004970.3	tr|A0A067Q7M6|A0A067Q7M6_9AGAM	***	RuvB-like helicase	IPR010339 (TIP49, C-terminal), IPR027238 (RuvB-like), IPR027417 (P-loop containing nucleoside triphosphate hydrolase)	GO:0000166, GO:0000812, GO:0003678, GO:0004386, GO:0005524, GO:0005634, GO:0006281, GO:0006325, GO:0006338, GO:0006974, GO:0016787, GO:0031011, GO:0032508, GO:0035267, GO:0043044, GO:0043141, GO:0043486, GO:0060303, GO:0070209, GO:0097255
SPODE83244_EIv1.0_0004970.4	tr|A0A067Q7M6|A0A067Q7M6_9AGAM	***	RuvB-like helicase	IPR010339 (TIP49, C-terminal), IPR027238 (RuvB-like), IPR027417 (P-loop containing nucleoside triphosphate hydrolase)	GO:0000166, GO:0000812, GO:0003678, GO:0004386, GO:0005524, GO:0005634, GO:0006281, GO:0006325, GO:0006338, GO:0006974, GO:0016787, GO:0031011, GO:0032508, GO:0035267, GO:0043044, GO:0043141, GO:0043486, GO:0060303, GO:0070209, GO:0097255
SPODE83244_EIv1.0_0004980.1	tr|A0A4R0RL73|A0A4R0RL73_9APHY	***	Ribosomal_L2_C domain-containing protein	IPR002171 (Ribosomal protein L2)
SPODE83244_EIv1.0_0004990.1	tr|A0A4S4LMX3|A0A4S4LMX3_9AGAM	*-*	Mannosyltransferase
SPODE83244_EIv1.0_0005000.1	tr|A0A1Q3E959|A0A1Q3E959_LENED	***	S-adenosylmethionine-dependent methyltransferase	IPR019410 (Lysine methyltransferase), IPR029063 (S-adenosyl-L-methionine-dependent methyltransferase)	GO:0008168, GO:0016740, GO:0032259
SPODE83244_EIv1.0_0005010.1	tr|A0A4S4MWA7|A0A4S4MWA7_9APHY	***	Homeobox domain-containing protein	IPR009057 (Homeobox domain-like)
SPODE83244_EIv1.0_0005010.2	tr|A0A4S4MWA7|A0A4S4MWA7_9APHY	***	Homeobox domain-containing protein	IPR009057 (Homeobox domain-like)
SPODE83244_EIv1.0_0005010.3	tr|A0A4S4MWA7|A0A4S4MWA7_9APHY	***	Homeobox domain-containing protein	IPR009057 (Homeobox domain-like)
SPODE83244_EIv1.0_0005020.1	tr|A0A5C2TZW4|A0A5C2TZW4_9APHY	***	Histone H3	IPR000164 (Histone H3/CENP-A), IPR009072 (Histone-fold)
SPODE83244_EIv1.0_0005030.1	tr|A0A8H8N8D8|A0A8H8N8D8_9AGAM	***	Ubiquitin family protein	IPR001975 (Ribosomal protein L40e), IPR011332 (Zinc-binding ribosomal protein), IPR019956 (Ubiquitin), IPR029071 (Ubiquitin-related domain)
SPODE83244_EIv1.0_0005030.2	tr|A0A8H8N8D8|A0A8H8N8D8_9AGAM	***	Ubiquitin family protein	IPR001975 (Ribosomal protein L40e), IPR019956 (Ubiquitin), IPR029071 (Ubiquitin-related domain)
SPODE83244_EIv1.0_0005040.1	tr|A0A371DDG0|A0A371DDG0_9APHY	***	Phosphopyruvate hydratase	IPR000941 (Enolase), IPR029017 (Enolase N-terminal domain-like), IPR029065 (Enolase C-terminal domain-like)	GO:0000015, GO:0000287, GO:0004634, GO:0006096
SPODE83244_EIv1.0_0005040.2	tr|A0A8H7U616|A0A8H7U616_9APHY	***	Phosphopyruvate hydratase	IPR000941 (Enolase), IPR029017 (Enolase N-terminal domain-like), IPR029065 (Enolase C-terminal domain-like)
SPODE83244_EIv1.0_0005040.3	tr|A0A371DDG0|A0A371DDG0_9APHY	***	Phosphopyruvate hydratase	IPR000941 (Enolase), IPR029017 (Enolase N-terminal domain-like), IPR029065 (Enolase C-terminal domain-like)	GO:0000015, GO:0000287, GO:0004634, GO:0006096
SPODE83244_EIv1.0_0005040.4	tr|A0A1N7T9U4|A0A1N7T9U4_9APHY	***	Phosphopyruvate hydratase	IPR000941 (Enolase), IPR029017 (Enolase N-terminal domain-like), IPR029065 (Enolase C-terminal domain-like)	GO:0000015, GO:0000287, GO:0004634, GO:0006096, GO:0016829
SPODE83244_EIv1.0_0005040.5	tr|A0A4Q9NMP5|A0A4Q9NMP5_9APHY	***	Phosphopyruvate hydratase	IPR000941 (Enolase), IPR029017 (Enolase N-terminal domain-like), IPR029065 (Enolase C-terminal domain-like)
SPODE83244_EIv1.0_0005050.1			Unknown protein
SPODE83244_EIv1.0_0005050.2			Unknown protein
SPODE83244_EIv1.0_0005060.1	tr|A0A8E2DJU5|A0A8E2DJU5_9APHY	***	alpha-1,2-Mannosidase	IPR001382 (Glycoside hydrolase family 47)
SPODE83244_EIv1.0_0005060.2	tr|A0A8E2DJU5|A0A8E2DJU5_9APHY	***	alpha-1,2-Mannosidase	IPR001382 (Glycoside hydrolase family 47)
SPODE83244_EIv1.0_0005060.3	tr|A0A8E2DJU5|A0A8E2DJU5_9APHY	***	alpha-1,2-Mannosidase	IPR001382 (Glycoside hydrolase family 47)
SPODE83244_EIv1.0_0005060.4	tr|A0A8E2DJU5|A0A8E2DJU5_9APHY	***	alpha-1,2-Mannosidase	IPR001382 (Glycoside hydrolase family 47)
SPODE83244_EIv1.0_0005070.1	tr|A0A2R6NJ44|A0A2R6NJ44_9APHY	***	TauD domain-containing protein	IPR003819 (TauD/TfdA-like domain)	GO:0016491, GO:0055114
SPODE83244_EIv1.0_0005070.2	tr|A0A2R6NJ44|A0A2R6NJ44_9APHY	***	TauD domain-containing protein	IPR003819 (TauD/TfdA-like domain)	GO:0016491, GO:0055114
SPODE83244_EIv1.0_0005070.3	tr|A0A2R6NJ44|A0A2R6NJ44_9APHY	***	TauD domain-containing protein	IPR003819 (TauD/TfdA-like domain)	GO:0016491, GO:0055114
SPODE83244_EIv1.0_0005070.4	tr|A0A2R6NJ44|A0A2R6NJ44_9APHY	***	TauD domain-containing protein	IPR003819 (TauD/TfdA-like domain)	GO:0016491, GO:0055114
SPODE83244_EIv1.0_0005080.1	tr|X8JLD8|X8JLD8_9AGAM	***	O-FucT domain protein, putative	IPR019378 (GDP-fucose protein O-fucosyltransferase)	GO:0005975, GO:0006004, GO:0016020, GO:0016021, GO:0016740, GO:0016757
SPODE83244_EIv1.0_0005080.2	tr|A0A4S4M1H9|A0A4S4M1H9_9AGAM	*-*	Rhodanese domain-containing protein	IPR019378 (GDP-fucose protein O-fucosyltransferase)
SPODE83244_EIv1.0_0005090.1	tr|A0A8H8NZA4|A0A8H8NZA4_9AGAM	*-*	C2H2 zinc finger
SPODE83244_EIv1.0_0005090.2	tr|A0A8H8NZA4|A0A8H8NZA4_9AGAM	*-*	C2H2 zinc finger
SPODE83244_EIv1.0_0005100.1			Unknown protein
SPODE83244_EIv1.0_0005110.1			Unknown protein
SPODE83244_EIv1.0_0005120.1	tr|A0A286UTB5|A0A286UTB5_9AGAM	*-*	C2H2-type zinc-finger		GO:0003676
SPODE83244_EIv1.0_0005120.2	tr|A0A286UTB5|A0A286UTB5_9AGAM	*-*	C2H2-type zinc-finger		GO:0003676
SPODE83244_EIv1.0_0005130.1	tr|A0A166RXT3|A0A166RXT3_9AGAM	***	EF-hand	IPR011992 (EF-hand domain pair)	GO:0005509
SPODE83244_EIv1.0_0005140.1	tr|A0A1C7LUW2|A0A1C7LUW2_GRIFR	***	Rac guanine nucleotide exchange factor B	IPR000219 (Dbl homology (DH) domain), IPR011993 (PH domain-like), IPR013083 (Zinc finger, RING/FYVE/PHD-type)	GO:0005089, GO:0035023
SPODE83244_EIv1.0_0005150.1	tr|B8P5V5|B8P5V5_POSPM	***	Mitochondrial ribosomal protein S15	IPR000589 (Ribosomal protein S15)	GO:0003735, GO:0005840, GO:0006412
SPODE83244_EIv1.0_0005160.1	tr|A0A4S4KSG6|A0A4S4KSG6_9APHY	***	Nucleolar GTP-binding protein 2	IPR012971 (Nucleolar GTP-binding protein 2, N-terminal domain), IPR023179 (GTP-binding protein, orthogonal bundle domain), IPR024929 (Nucleolar GTP-binding protein 2), IPR027417 (P-loop containing nucleoside triphosphate hydrolase)
SPODE83244_EIv1.0_0005160.2	tr|A0A4S4KSG6|A0A4S4KSG6_9APHY	***	Nucleolar GTP-binding protein 2	IPR012971 (Nucleolar GTP-binding protein 2, N-terminal domain), IPR023179 (GTP-binding protein, orthogonal bundle domain), IPR024929 (Nucleolar GTP-binding protein 2), IPR027417 (P-loop containing nucleoside triphosphate hydrolase)
SPODE83244_EIv1.0_0005160.3	tr|A0A4S4KSG6|A0A4S4KSG6_9APHY	***	Nucleolar GTP-binding protein 2	IPR012971 (Nucleolar GTP-binding protein 2, N-terminal domain), IPR023179 (GTP-binding protein, orthogonal bundle domain), IPR024929 (Nucleolar GTP-binding protein 2), IPR027417 (P-loop containing nucleoside triphosphate hydrolase)
SPODE83244_EIv1.0_0005160.4	tr|A0A4S4KSG6|A0A4S4KSG6_9APHY	***	Nucleolar GTP-binding protein 2	IPR012971 (Nucleolar GTP-binding protein 2, N-terminal domain), IPR023179 (GTP-binding protein, orthogonal bundle domain), IPR024929 (Nucleolar GTP-binding protein 2), IPR027417 (P-loop containing nucleoside triphosphate hydrolase)
SPODE83244_EIv1.0_0005170.1	tr|A0A4R0RQ26|A0A4R0RQ26_9APHY	***	Hemerythrin domain-containing protein	IPR012312 (Haemerythrin-like)
SPODE83244_EIv1.0_0005170.2	tr|A0A4R0RQ26|A0A4R0RQ26_9APHY	***	Hemerythrin domain-containing protein	IPR012312 (Haemerythrin-like)
SPODE83244_EIv1.0_0005180.1	tr|A0A5C3QYY4|A0A5C3QYY4_9AGAR	***	Ribosomal L28e protein family-domain-containing protein	IPR002672 (Ribosomal protein L28e), IPR029004 (Ribosomal L28e/Mak16)
SPODE83244_EIv1.0_0005180.2	tr|A0A5C3QYY4|A0A5C3QYY4_9AGAR	***	Ribosomal L28e protein family-domain-containing protein	IPR002672 (Ribosomal protein L28e), IPR029004 (Ribosomal L28e/Mak16)
SPODE83244_EIv1.0_0005180.3	tr|A0A5C3QYY4|A0A5C3QYY4_9AGAR	***	Ribosomal L28e protein family-domain-containing protein	IPR002672 (Ribosomal protein L28e), IPR029004 (Ribosomal L28e/Mak16)
SPODE83244_EIv1.0_0005190.1			Unknown protein
SPODE83244_EIv1.0_0005200.1	tr|A0A4V3XEW3|A0A4V3XEW3_9AGAM	*-*	PpiC domain-containing protein
SPODE83244_EIv1.0_0005200.2	tr|A0A4V3XEW3|A0A4V3XEW3_9AGAM	*-*	PpiC domain-containing protein
SPODE83244_EIv1.0_0005200.3	tr|A0A4V3XEW3|A0A4V3XEW3_9AGAM	*-*	PpiC domain-containing protein
SPODE83244_EIv1.0_0005200.4	tr|A0A4V3XEW3|A0A4V3XEW3_9AGAM	*-*	PpiC domain-containing protein
SPODE83244_EIv1.0_0005210.1	tr|A0A146IMM5|A0A146IMM5_9AGAR	*-*	CRAL_TRIO_N domain-containing protein
SPODE83244_EIv1.0_0005210.2	tr|A0A146IMM5|A0A146IMM5_9AGAR	*-*	CRAL_TRIO_N domain-containing protein
SPODE83244_EIv1.0_0005220.1			Unknown protein
SPODE83244_EIv1.0_0005230.1			Unknown protein
SPODE83244_EIv1.0_0005240.1	tr|K5XF08|K5XF08_PHACS	***	Chitin synthase	IPR004835 (Chitin synthase), IPR029044 (Nucleotide-diphospho-sugar transferases)	GO:0016020, GO:0016021, GO:0016740, GO:0016758
SPODE83244_EIv1.0_0005240.2	tr|K5XF08|K5XF08_PHACS	***	Chitin synthase	IPR004835 (Chitin synthase), IPR029044 (Nucleotide-diphospho-sugar transferases)	GO:0016020, GO:0016021, GO:0016740, GO:0016758
SPODE83244_EIv1.0_0005240.3	tr|K5XF08|K5XF08_PHACS	***	Chitin synthase	IPR004835 (Chitin synthase), IPR029044 (Nucleotide-diphospho-sugar transferases)	GO:0016020, GO:0016021, GO:0016740, GO:0016758
SPODE83244_EIv1.0_0005240.4	tr|A0A1C7LWI7|A0A1C7LWI7_GRIFR	***	Chitin synthase	IPR004835 (Chitin synthase), IPR029044 (Nucleotide-diphospho-sugar transferases)	GO:0016020, GO:0016021, GO:0016758
SPODE83244_EIv1.0_0005250.1	tr|A0A4S8MEV4|A0A4S8MEV4_DENBC	***	H/ACA ribonucleoprotein complex subunit NOP10	IPR007264 (H/ACA ribonucleoprotein complex, subunit Nop10)
SPODE83244_EIv1.0_0005260.1	tr|A0A5C3M9J5|A0A5C3M9J5_9AGAR	***	CRAL-TRIO domain-containing protein	IPR001251 (CRAL-TRIO lipid binding domain), IPR011074 (CRAL/TRIO, N-terminal domain)
SPODE83244_EIv1.0_0005260.2	tr|A0A5C3M9J5|A0A5C3M9J5_9AGAR	***	CRAL-TRIO domain-containing protein	IPR001251 (CRAL-TRIO lipid binding domain), IPR011074 (CRAL/TRIO, N-terminal domain)
SPODE83244_EIv1.0_0005260.3	tr|A0A5C3M9J5|A0A5C3M9J5_9AGAR	***	CRAL-TRIO domain-containing protein	IPR001251 (CRAL-TRIO lipid binding domain), IPR011074 (CRAL/TRIO, N-terminal domain)
SPODE83244_EIv1.0_0005260.4	tr|A0A5C3M9J5|A0A5C3M9J5_9AGAR	***	CRAL-TRIO domain-containing protein	IPR001251 (CRAL-TRIO lipid binding domain), IPR011074 (CRAL/TRIO, N-terminal domain)
SPODE83244_EIv1.0_0005260.5	tr|A0A5C3M9J5|A0A5C3M9J5_9AGAR	***	CRAL-TRIO domain-containing protein	IPR001251 (CRAL-TRIO lipid binding domain), IPR011074 (CRAL/TRIO, N-terminal domain)
SPODE83244_EIv1.0_0005270.1	tr|A0A5K1K560|A0A5K1K560_9APHY	*-*	ATP-binding cassette sub-family A member 8-A
SPODE83244_EIv1.0_0005270.2	tr|A0A5K1K560|A0A5K1K560_9APHY	***	ATP-binding cassette sub-family A member 8-A
SPODE83244_EIv1.0_0005270.3	tr|A0A5K1K560|A0A5K1K560_9APHY	***	ATP-binding cassette sub-family A member 8-A
SPODE83244_EIv1.0_0005270.4	tr|A0A5K1K560|A0A5K1K560_9APHY	*-*	ATP-binding cassette sub-family A member 8-A
SPODE83244_EIv1.0_0005270.5	tr|A0A5K1K560|A0A5K1K560_9APHY	*-*	ATP-binding cassette sub-family A member 8-A
SPODE83244_EIv1.0_0005280.1	tr|V2XK60|V2XK60_MONRO	***	DDE_3 domain-containing protein	IPR002492 (Transposase, Tc1-like), IPR009057 (Homeobox domain-like), IPR012337 (Ribonuclease H-like domain)
SPODE83244_EIv1.0_0005290.1	tr|A0A5C2TZY5|A0A5C2TZY5_9APHY	***	Kinase-like protein	IPR000961 (AGC-kinase, C-terminal), IPR011009 (Protein kinase-like domain)
SPODE83244_EIv1.0_0005290.2	tr|A0A5C2TZY5|A0A5C2TZY5_9APHY	***	Kinase-like protein	IPR000961 (AGC-kinase, C-terminal), IPR011009 (Protein kinase-like domain)
SPODE83244_EIv1.0_0005290.3	tr|A0A5C2TZY5|A0A5C2TZY5_9APHY	***	Kinase-like protein	IPR000961 (AGC-kinase, C-terminal), IPR011009 (Protein kinase-like domain)
SPODE83244_EIv1.0_0005290.4	tr|A0A5C2TZY5|A0A5C2TZY5_9APHY	***	Kinase-like protein	IPR000961 (AGC-kinase, C-terminal), IPR011009 (Protein kinase-like domain)
SPODE83244_EIv1.0_0005290.5	tr|A0A5C2TZY5|A0A5C2TZY5_9APHY	***	Kinase-like protein	IPR000961 (AGC-kinase, C-terminal), IPR011009 (Protein kinase-like domain)
SPODE83244_EIv1.0_0005290.6	tr|A0A5C2TZY5|A0A5C2TZY5_9APHY	***	Kinase-like protein	IPR000961 (AGC-kinase, C-terminal), IPR011009 (Protein kinase-like domain)
SPODE83244_EIv1.0_0005300.1	tr|A0A4R0RA32|A0A4R0RA32_9APHY	***	VASt domain-containing protein	IPR004182 (GRAM domain), IPR031968 (Domain of unknown function DUF4782)
SPODE83244_EIv1.0_0005300.2	tr|A0A4R0RA32|A0A4R0RA32_9APHY	***	VASt domain-containing protein	IPR004182 (GRAM domain), IPR031968 (Domain of unknown function DUF4782)
SPODE83244_EIv1.0_0005300.3	tr|A0A4R0RA32|A0A4R0RA32_9APHY	***	VASt domain-containing protein	IPR004182 (GRAM domain), IPR031968 (Domain of unknown function DUF4782)
SPODE83244_EIv1.0_0005300.4	tr|A0A4R0RA32|A0A4R0RA32_9APHY	***	VASt domain-containing protein	IPR004182 (GRAM domain), IPR031968 (Domain of unknown function DUF4782)
SPODE83244_EIv1.0_0005310.1	tr|A0A165C5A4|A0A165C5A4_9APHY	***	RNA-dependent RNA polymerase	IPR007855 (RNA-dependent RNA polymerase, eukaryotic-type)	GO:0001172, GO:0003723, GO:0003968, GO:0016740, GO:0016779
SPODE83244_EIv1.0_0005310.2	tr|A0A2R6QUI4|A0A2R6QUI4_9APHY	***	RNA-dependent RNA polymerase	IPR007855 (RNA-dependent RNA polymerase, eukaryotic-type)	GO:0001172, GO:0003723, GO:0003968, GO:0016740, GO:0016779
SPODE83244_EIv1.0_0005310.3	tr|A0A2R6QUI4|A0A2R6QUI4_9APHY	***	RNA-dependent RNA polymerase	IPR007855 (RNA-dependent RNA polymerase, eukaryotic-type)	GO:0001172, GO:0003723, GO:0003968, GO:0016740, GO:0016779
SPODE83244_EIv1.0_0005310.4	tr|A0A4V3XBB5|A0A4V3XBB5_9APHY	***	RNA-dependent RNA polymerase	IPR007855 (RNA-dependent RNA polymerase, eukaryotic-type)
SPODE83244_EIv1.0_0005320.1			Unknown protein
SPODE83244_EIv1.0_0005330.1	tr|A0A8H8MWE7|A0A8H8MWE7_9AGAM	***	CorA-like magnesium transporter protein	IPR002523 (Mg2+ transporter protein, CorA-like/Zinc transport protein ZntB)
SPODE83244_EIv1.0_0005330.2	tr|A0A8H8MIN3|A0A8H8MIN3_9AGAM	***	CorA-like magnesium transporter protein	IPR002523 (Mg2+ transporter protein, CorA-like/Zinc transport protein ZntB)
SPODE83244_EIv1.0_0005340.1	tr|A0A4S4MLR8|A0A4S4MLR8_9APHY	***	Pyridox_oxase_2 domain-containing protein	IPR012349 (FMN-binding split barrel), IPR024624 (Pyridoxamine 5'-phosphate oxidase, Alr4036 family, FMN-binding domain)
SPODE83244_EIv1.0_0005350.1			Unknown protein
SPODE83244_EIv1.0_0005350.2			Unknown protein
SPODE83244_EIv1.0_0005350.3			Unknown protein
SPODE83244_EIv1.0_0005350.4			Unknown protein
SPODE83244_EIv1.0_0005350.5			Unknown protein
SPODE83244_EIv1.0_0005350.6			Unknown protein
SPODE83244_EIv1.0_0005360.1	tr|K5WIL3|K5WIL3_PHACS	***	(4-O-methyl)-D-glucuronate--lignin esterase		GO:0016020, GO:0016021
SPODE83244_EIv1.0_0005370.1	tr|A0A8E2B652|A0A8E2B652_9APHY	***	RNA-binding domain-containing protein	IPR012677 (Nucleotide-binding alpha-beta plait domain)
SPODE83244_EIv1.0_0005370.2	tr|A0A8E2B652|A0A8E2B652_9APHY	***	RNA-binding domain-containing protein	IPR012677 (Nucleotide-binding alpha-beta plait domain)
SPODE83244_EIv1.0_0005370.3	tr|A0A8E2B652|A0A8E2B652_9APHY	***	RNA-binding domain-containing protein	IPR012677 (Nucleotide-binding alpha-beta plait domain)
SPODE83244_EIv1.0_0005370.4	tr|A0A8E2B652|A0A8E2B652_9APHY	***	RNA-binding domain-containing protein	IPR012677 (Nucleotide-binding alpha-beta plait domain)
SPODE83244_EIv1.0_0005370.5	tr|A0A8E2B652|A0A8E2B652_9APHY	***	RNA-binding domain-containing protein	IPR012677 (Nucleotide-binding alpha-beta plait domain)
SPODE83244_EIv1.0_0005370.6	tr|A0A8E2B652|A0A8E2B652_9APHY	***	RNA-binding domain-containing protein	IPR012677 (Nucleotide-binding alpha-beta plait domain)
SPODE83244_EIv1.0_0005380.1	tr|A0A4R0RLM6|A0A4R0RLM6_9APHY	***	LysM domain-containing protein	IPR018392 (LysM domain)
SPODE83244_EIv1.0_0005380.2	tr|A0A4R0RLM6|A0A4R0RLM6_9APHY	***	LysM domain-containing protein	IPR018392 (LysM domain)
SPODE83244_EIv1.0_0005390.1	tr|A0A2R6RIC3|A0A2R6RIC3_9APHY	***	MARVEL domain-containing protein	IPR008253 (Marvel domain)	GO:0016020, GO:0016021
SPODE83244_EIv1.0_0005400.1	tr|A0A401G578|A0A401G578_9APHY	***	Malic enzyme	IPR001891 (Malic oxidoreductase)
SPODE83244_EIv1.0_0005400.2	tr|A0A401G578|A0A401G578_9APHY	***	Malic enzyme	IPR001891 (Malic oxidoreductase)
SPODE83244_EIv1.0_0005400.3	tr|A0A4R0RP55|A0A4R0RP55_9APHY	***	Malic enzyme	IPR001891 (Malic oxidoreductase)
SPODE83244_EIv1.0_0005400.4	tr|A0A4R0RP55|A0A4R0RP55_9APHY	***	Malic enzyme	IPR001891 (Malic oxidoreductase)
SPODE83244_EIv1.0_0005410.1	tr|A0A4V2MWX1|A0A4V2MWX1_9APHY	***	Importin N-terminal domain-containing protein	IPR016024 (Armadillo-type fold)
SPODE83244_EIv1.0_0005410.2	tr|A0A4V2MWX1|A0A4V2MWX1_9APHY	***	Importin N-terminal domain-containing protein	IPR016024 (Armadillo-type fold)
SPODE83244_EIv1.0_0005410.3	tr|A0A4V2MWX1|A0A4V2MWX1_9APHY	***	Importin N-terminal domain-containing protein	IPR016024 (Armadillo-type fold)
SPODE83244_EIv1.0_0005410.4	tr|A0A4V2MWX1|A0A4V2MWX1_9APHY	***	Importin N-terminal domain-containing protein	IPR016024 (Armadillo-type fold)
SPODE83244_EIv1.0_0005410.5	tr|A0A4V2MWX1|A0A4V2MWX1_9APHY	***	Importin N-terminal domain-containing protein	IPR016024 (Armadillo-type fold)
SPODE83244_EIv1.0_0005410.6	tr|A0A4V2MWX1|A0A4V2MWX1_9APHY	***	Importin N-terminal domain-containing protein	IPR016024 (Armadillo-type fold)
SPODE83244_EIv1.0_0005420.1	tr|A0A167ZYE3|A0A167ZYE3_9HYPO	*-*	Pre-mRNA-splicing factor 38B
SPODE83244_EIv1.0_0005420.2	tr|A0A167ZYE3|A0A167ZYE3_9HYPO	*-*	Pre-mRNA-splicing factor 38B
SPODE83244_EIv1.0_0005430.1	tr|A0A4Q9NMG5|A0A4Q9NMG5_9APHY	***	Peptidyl-prolyl cis-trans isomerase	IPR000297 (Peptidyl-prolyl cis-trans isomerase, PpiC-type), IPR001202 (WW domain)
SPODE83244_EIv1.0_0005430.2	tr|A0A5C2U6A4|A0A5C2U6A4_9APHY	***	Peptidyl-prolyl cis-trans isomerase	IPR000297 (Peptidyl-prolyl cis-trans isomerase, PpiC-type), IPR001202 (WW domain)
SPODE83244_EIv1.0_0005430.3	tr|A0A5C2U6A4|A0A5C2U6A4_9APHY	***	Peptidyl-prolyl cis-trans isomerase	IPR000297 (Peptidyl-prolyl cis-trans isomerase, PpiC-type), IPR001202 (WW domain)
SPODE83244_EIv1.0_0005440.1	tr|A0A286UEW9|A0A286UEW9_9AGAM	***	Glycoside hydrolase family 92	IPR005887 (Alpha-1,2-mannosidase, putative), IPR008928 (Six-hairpin glycosidase-like), IPR014718 (Glycoside hydrolase-type carbohydrate-binding)	GO:0003824, GO:0016787, GO:0030246
SPODE83244_EIv1.0_0005440.2	tr|A0A286UEW9|A0A286UEW9_9AGAM	***	Glycoside hydrolase family 92	IPR005887 (Alpha-1,2-mannosidase, putative), IPR008928 (Six-hairpin glycosidase-like), IPR014718 (Glycoside hydrolase-type carbohydrate-binding)	GO:0003824, GO:0016787, GO:0030246
SPODE83244_EIv1.0_0005440.3	tr|A0A286UEW9|A0A286UEW9_9AGAM	***	Glycoside hydrolase family 92	IPR005887 (Alpha-1,2-mannosidase, putative), IPR008928 (Six-hairpin glycosidase-like), IPR014718 (Glycoside hydrolase-type carbohydrate-binding)	GO:0003824, GO:0016787, GO:0030246
SPODE83244_EIv1.0_0005440.4	tr|A0A286UEW9|A0A286UEW9_9AGAM	***	Glycoside hydrolase family 92	IPR005887 (Alpha-1,2-mannosidase, putative), IPR008928 (Six-hairpin glycosidase-like), IPR014718 (Glycoside hydrolase-type carbohydrate-binding)	GO:0003824, GO:0016787, GO:0030246
SPODE83244_EIv1.0_0005440.5	tr|A0A286UEW9|A0A286UEW9_9AGAM	***	Glycoside hydrolase family 92	IPR005887 (Alpha-1,2-mannosidase, putative), IPR008928 (Six-hairpin glycosidase-like), IPR014718 (Glycoside hydrolase-type carbohydrate-binding)	GO:0003824, GO:0016787, GO:0030246
SPODE83244_EIv1.0_0005440.6	tr|A0A286UEW9|A0A286UEW9_9AGAM	***	Glycoside hydrolase family 92	IPR005887 (Alpha-1,2-mannosidase, putative), IPR008928 (Six-hairpin glycosidase-like), IPR014718 (Glycoside hydrolase-type carbohydrate-binding)	GO:0003824, GO:0016787, GO:0030246
SPODE83244_EIv1.0_0005440.7	tr|A0A286UEW9|A0A286UEW9_9AGAM	***	Glycoside hydrolase family 92	IPR005887 (Alpha-1,2-mannosidase, putative), IPR008928 (Six-hairpin glycosidase-like), IPR014718 (Glycoside hydrolase-type carbohydrate-binding)	GO:0003824, GO:0016787, GO:0030246
SPODE83244_EIv1.0_0005440.8	tr|A0A286UEW9|A0A286UEW9_9AGAM	***	Glycoside hydrolase family 92	IPR005887 (Alpha-1,2-mannosidase, putative), IPR008928 (Six-hairpin glycosidase-like), IPR014718 (Glycoside hydrolase-type carbohydrate-binding)	GO:0003824, GO:0016787, GO:0030246
SPODE83244_EIv1.0_0005440.9	tr|A0A286UEW9|A0A286UEW9_9AGAM	***	Glycoside hydrolase family 92	IPR005887 (Alpha-1,2-mannosidase, putative), IPR008928 (Six-hairpin glycosidase-like), IPR014718 (Glycoside hydrolase-type carbohydrate-binding)	GO:0003824, GO:0016787, GO:0030246
SPODE83244_EIv1.0_0005440.10	tr|A0A286UEW9|A0A286UEW9_9AGAM	***	Glycoside hydrolase family 92	IPR005887 (Alpha-1,2-mannosidase, putative), IPR008928 (Six-hairpin glycosidase-like), IPR014718 (Glycoside hydrolase-type carbohydrate-binding)	GO:0003824, GO:0016787, GO:0030246
SPODE83244_EIv1.0_0005440.11	tr|A0A286UEW9|A0A286UEW9_9AGAM	***	Glycoside hydrolase family 92	IPR005887 (Alpha-1,2-mannosidase, putative), IPR008928 (Six-hairpin glycosidase-like), IPR014718 (Glycoside hydrolase-type carbohydrate-binding)	GO:0003824, GO:0016787, GO:0030246
SPODE83244_EIv1.0_0005450.1	tr|A0A4R0R7Y8|A0A4R0R7Y8_9APHY	***	MFS domain-containing protein	IPR011701 (Major facilitator superfamily), IPR020846 (Major facilitator superfamily domain)
SPODE83244_EIv1.0_0005450.2	tr|A0A4R0R7Y8|A0A4R0R7Y8_9APHY	***	MFS domain-containing protein	IPR011701 (Major facilitator superfamily), IPR020846 (Major facilitator superfamily domain)
SPODE83244_EIv1.0_0005460.1	tr|A0A286UIV1|A0A286UIV1_9AGAM	***	Urea carboxylase	IPR003778 (Carboxyltransferase domain, subdomain A and B), IPR003833 (Carboxyltransferase domain, subdomain C and D), IPR011053 (Single hybrid motif), IPR011761 (ATP-grasp fold), IPR011764 (Biotin carboxylation domain), IPR016185 (Pre-ATP-grasp domain), IPR024946 (Arginine repressor C-terminal-like domain), IPR029000 (Cyclophilin-like domain)	GO:0000166, GO:0005524, GO:0016874, GO:0046872
SPODE83244_EIv1.0_0005460.2	tr|A0A286UIV1|A0A286UIV1_9AGAM	***	Urea carboxylase	IPR003778 (Carboxyltransferase domain, subdomain A and B), IPR003833 (Carboxyltransferase domain, subdomain C and D), IPR011053 (Single hybrid motif), IPR011761 (ATP-grasp fold), IPR011764 (Biotin carboxylation domain), IPR016185 (Pre-ATP-grasp domain), IPR024946 (Arginine repressor C-terminal-like domain), IPR029000 (Cyclophilin-like domain)	GO:0000166, GO:0005524, GO:0016874, GO:0046872
SPODE83244_EIv1.0_0005470.1	tr|A0A5K1K5W4|A0A5K1K5W4_9APHY	*-*	Lid2 complex component lid2
SPODE83244_EIv1.0_0005480.1	tr|A0A4R0RMP0|A0A4R0RMP0_9APHY	***	VHS domain-containing protein	IPR004152 (GAT domain), IPR008942 (ENTH/VHS)
SPODE83244_EIv1.0_0005480.2	tr|A0A4R0RMP0|A0A4R0RMP0_9APHY	***	VHS domain-containing protein	IPR008942 (ENTH/VHS)
SPODE83244_EIv1.0_0005480.3	tr|A0A165KJI1|A0A165KJI1_9APHY	***	VHS domain-containing protein	IPR004152 (GAT domain), IPR008942 (ENTH/VHS)	GO:0005623, GO:0006886
SPODE83244_EIv1.0_0005480.4	tr|A0A4R0RMP0|A0A4R0RMP0_9APHY	***	VHS domain-containing protein	IPR008942 (ENTH/VHS)
SPODE83244_EIv1.0_0005480.5	tr|A0A165KJI1|A0A165KJI1_9APHY	***	VHS domain-containing protein	IPR004152 (GAT domain), IPR008942 (ENTH/VHS)	GO:0005623, GO:0006886
SPODE83244_EIv1.0_0005480.6	tr|A0A165KJI1|A0A165KJI1_9APHY	***	VHS domain-containing protein	IPR004152 (GAT domain), IPR008942 (ENTH/VHS)	GO:0005623, GO:0006886
SPODE83244_EIv1.0_0005480.7	tr|A0A4R0RMP0|A0A4R0RMP0_9APHY	***	VHS domain-containing protein	IPR008942 (ENTH/VHS)
SPODE83244_EIv1.0_0005480.8	tr|A0A4R0RMP0|A0A4R0RMP0_9APHY	***	VHS domain-containing protein	IPR004152 (GAT domain), IPR008942 (ENTH/VHS)
SPODE83244_EIv1.0_0005480.9	tr|A0A4V3XJ77|A0A4V3XJ77_9APHY	***	VHS domain-containing protein	IPR004152 (GAT domain), IPR008942 (ENTH/VHS)
SPODE83244_EIv1.0_0005490.1	tr|A0A1M2W2F4|A0A1M2W2F4_TRAPU	***	THO complex subunit 1	IPR021861 (THO complex, subunit THOC1)
SPODE83244_EIv1.0_0005490.2	tr|A0A1M2W2F4|A0A1M2W2F4_TRAPU	***	THO complex subunit 1	IPR021861 (THO complex, subunit THOC1)
SPODE83244_EIv1.0_0005490.3	tr|A0A1M2W2F4|A0A1M2W2F4_TRAPU	***	THO complex subunit 1	IPR021861 (THO complex, subunit THOC1)
SPODE83244_EIv1.0_0005490.4	tr|A0A1M2W2F4|A0A1M2W2F4_TRAPU	***	THO complex subunit 1	IPR021861 (THO complex, subunit THOC1)
SPODE83244_EIv1.0_0005500.1	tr|M2QGH0|M2QGH0_CERS8	***	UDP-glucose 4-epimerase	IPR005886 (UDP-glucose 4-epimerase), IPR008089 (Nucleotide sugar epimerase)	GO:0003978, GO:0006012, GO:0016853
SPODE83244_EIv1.0_0005500.2	tr|M2QGH0|M2QGH0_CERS8	***	UDP-glucose 4-epimerase	IPR005886 (UDP-glucose 4-epimerase), IPR008089 (Nucleotide sugar epimerase)	GO:0003978, GO:0006012, GO:0016853
SPODE83244_EIv1.0_0005500.3	tr|M2QGH0|M2QGH0_CERS8	***	UDP-glucose 4-epimerase	IPR005886 (UDP-glucose 4-epimerase), IPR008089 (Nucleotide sugar epimerase)	GO:0003978, GO:0006012, GO:0016853
SPODE83244_EIv1.0_0005500.4	tr|A0A4R0R4N7|A0A4R0R4N7_9APHY	***	UDP-glucose-4-epimerase	IPR005886 (UDP-glucose 4-epimerase), IPR008089 (Nucleotide sugar epimerase)
SPODE83244_EIv1.0_0005500.5	tr|M2QGH0|M2QGH0_CERS8	***	UDP-glucose 4-epimerase	IPR005886 (UDP-glucose 4-epimerase), IPR008089 (Nucleotide sugar epimerase)	GO:0003978, GO:0006012, GO:0016853
SPODE83244_EIv1.0_0005510.1	tr|A0A165UJE4|A0A165UJE4_9APHY	***	Myb-like domain-containing protein	IPR009057 (Homeobox domain-like), IPR030701 (Transcription factor TFIIIB component B'')	GO:0000126, GO:0000995, GO:0003677, GO:0006383
SPODE83244_EIv1.0_0005510.2	tr|A0A165UJE4|A0A165UJE4_9APHY	***	Myb-like domain-containing protein	IPR009057 (Homeobox domain-like), IPR030701 (Transcription factor TFIIIB component B'')	GO:0000126, GO:0000995, GO:0003677, GO:0006383
SPODE83244_EIv1.0_0005510.3	tr|A0A4Y9Y541|A0A4Y9Y541_9APHY	***	Myb-like domain-containing protein	IPR009057 (Homeobox domain-like), IPR030701 (Transcription factor TFIIIB component B'')
SPODE83244_EIv1.0_0005510.4	tr|A0A4Y9Y541|A0A4Y9Y541_9APHY	***	Myb-like domain-containing protein	IPR009057 (Homeobox domain-like), IPR030701 (Transcription factor TFIIIB component B'')
SPODE83244_EIv1.0_0005510.5	tr|A0A165UJE4|A0A165UJE4_9APHY	***	Myb-like domain-containing protein	IPR009057 (Homeobox domain-like), IPR030701 (Transcription factor TFIIIB component B'')	GO:0000126, GO:0000995, GO:0003677, GO:0006383
SPODE83244_EIv1.0_0005520.1	tr|A0A369K253|A0A369K253_HYPMA	***	SWR1 complex subunit swc3		GO:0000812, GO:0006338, GO:0043486
SPODE83244_EIv1.0_0005520.2	tr|A0A369K253|A0A369K253_HYPMA	***	SWR1 complex subunit swc3		GO:0000812, GO:0006338, GO:0043486
SPODE83244_EIv1.0_0005520.3	tr|A0A369K253|A0A369K253_HYPMA	***	SWR1 complex subunit swc3		GO:0000812, GO:0006338, GO:0043486
SPODE83244_EIv1.0_0005530.1	tr|A0A8H7Y7N2|A0A8H7Y7N2_PSICU	***	Mediator of RNA polymerase II transcription subunit 5
SPODE83244_EIv1.0_0005530.2	tr|A0A8H7Y7N2|A0A8H7Y7N2_PSICU	***	Mediator of RNA polymerase II transcription subunit 5
SPODE83244_EIv1.0_0005530.3	tr|A0A8H7Y7N2|A0A8H7Y7N2_PSICU	***	Mediator of RNA polymerase II transcription subunit 5
SPODE83244_EIv1.0_0005530.4	tr|A0A8H7Y7N2|A0A8H7Y7N2_PSICU	***	Mediator of RNA polymerase II transcription subunit 5
SPODE83244_EIv1.0_0005540.1	tr|A0A0C3SBL9|A0A0C3SBL9_PHLGI	***	Ion_trans domain-containing protein	IPR027359 (Voltage-dependent channel, four helix bundle domain)	GO:0005216, GO:0006811, GO:0016020, GO:0016021, GO:0034220, GO:0055085
SPODE83244_EIv1.0_0005540.2	tr|A0A0C3SBL9|A0A0C3SBL9_PHLGI	***	Ion_trans domain-containing protein	IPR027359 (Voltage-dependent channel, four helix bundle domain)	GO:0005216, GO:0006811, GO:0016020, GO:0016021, GO:0034220, GO:0055085
SPODE83244_EIv1.0_0005540.3	tr|A0A4S4N434|A0A4S4N434_9APHY	***	Ion_trans domain-containing protein	IPR027359 (Voltage-dependent channel, four helix bundle domain)
SPODE83244_EIv1.0_0005550.1	tr|A0A5K1JXZ1|A0A5K1JXZ1_9APHY	*-*	SH3 domain-containing protein	IPR000297 (Peptidyl-prolyl cis-trans isomerase, PpiC-type)
SPODE83244_EIv1.0_0005550.2	tr|A0A5K1JXZ1|A0A5K1JXZ1_9APHY	***	SH3 domain-containing protein	IPR000297 (Peptidyl-prolyl cis-trans isomerase, PpiC-type)
SPODE83244_EIv1.0_0005550.3	tr|A0A5K1JXZ1|A0A5K1JXZ1_9APHY	***	SH3 domain-containing protein	IPR000297 (Peptidyl-prolyl cis-trans isomerase, PpiC-type)
SPODE83244_EIv1.0_0005550.4	tr|A0A5K1JXZ1|A0A5K1JXZ1_9APHY	***	SH3 domain-containing protein	IPR000297 (Peptidyl-prolyl cis-trans isomerase, PpiC-type)
SPODE83244_EIv1.0_0005550.5	tr|A0A5K1JXZ1|A0A5K1JXZ1_9APHY	***	SH3 domain-containing protein	IPR000297 (Peptidyl-prolyl cis-trans isomerase, PpiC-type)
SPODE83244_EIv1.0_0005550.6	tr|A0A5K1JXZ1|A0A5K1JXZ1_9APHY	***	SH3 domain-containing protein	IPR000297 (Peptidyl-prolyl cis-trans isomerase, PpiC-type)
SPODE83244_EIv1.0_0005550.7	tr|A0A5K1JXZ1|A0A5K1JXZ1_9APHY	*-*	SH3 domain-containing protein	IPR000297 (Peptidyl-prolyl cis-trans isomerase, PpiC-type)
SPODE83244_EIv1.0_0005550.8	tr|A0A5K1JXZ1|A0A5K1JXZ1_9APHY	***	SH3 domain-containing protein	IPR000297 (Peptidyl-prolyl cis-trans isomerase, PpiC-type)
SPODE83244_EIv1.0_0005550.9	tr|A0A5K1JXZ1|A0A5K1JXZ1_9APHY	***	SH3 domain-containing protein	IPR000297 (Peptidyl-prolyl cis-trans isomerase, PpiC-type)
SPODE83244_EIv1.0_0005560.1	tr|A0A074RHK9|A0A074RHK9_9AGAM	***	Cytoskeleton assembly control protein SLA2	IPR002558 (I/LWEQ domain), IPR008942 (ENTH/VHS), IPR011417 (AP180 N-terminal homology (ANTH) domain), IPR030224 (Sla2 family)	GO:0003779, GO:0005543, GO:0006897, GO:0030276
SPODE83244_EIv1.0_0005560.2	tr|A0A074RHK9|A0A074RHK9_9AGAM	***	Cytoskeleton assembly control protein SLA2	IPR002558 (I/LWEQ domain), IPR008942 (ENTH/VHS), IPR011417 (AP180 N-terminal homology (ANTH) domain), IPR030224 (Sla2 family)	GO:0003779, GO:0005543, GO:0006897, GO:0030276
SPODE83244_EIv1.0_0005570.1	tr|A0A0C3NXJ2|A0A0C3NXJ2_PHLGI	***	SURF1-like protein	IPR002994 (Surfeit locus 1/Shy1)	GO:0005739, GO:0005743, GO:0016020, GO:0016021
SPODE83244_EIv1.0_0005570.2	tr|A0A1X6NF11|A0A1X6NF11_9APHY	***	SURF1-like protein	IPR002994 (Surfeit locus 1/Shy1)	GO:0005739, GO:0005743, GO:0016020, GO:0016021
SPODE83244_EIv1.0_0005580.1			Unknown protein
SPODE83244_EIv1.0_0005580.2			Unknown protein
SPODE83244_EIv1.0_0005590.1	tr|A0A4S4N2J3|A0A4S4N2J3_9APHY	***	Cir_N domain-containing protein	IPR019339 (CBF1-interacting co-repressor CIR, N-terminal domain), IPR022209 (Pre-mRNA splicing factor)
SPODE83244_EIv1.0_0005590.2	tr|A0A4S4N2J3|A0A4S4N2J3_9APHY	***	Cir_N domain-containing protein	IPR019339 (CBF1-interacting co-repressor CIR, N-terminal domain), IPR022209 (Pre-mRNA splicing factor)
SPODE83244_EIv1.0_0005600.1			Unknown protein
SPODE83244_EIv1.0_0005610.1	tr|A0A4R0RKN5|A0A4R0RKN5_9APHY	***	Zn(2)-C6 fungal-type domain-containing protein	IPR001138 (Zn(2)-C6 fungal-type DNA-binding domain), IPR007219 (Transcription factor domain, fungi)
SPODE83244_EIv1.0_0005610.2	tr|A0A4R0RKN5|A0A4R0RKN5_9APHY	***	Zn(2)-C6 fungal-type domain-containing protein	IPR001138 (Zn(2)-C6 fungal-type DNA-binding domain), IPR007219 (Transcription factor domain, fungi)
SPODE83244_EIv1.0_0005610.3	tr|A0A4R0RKN5|A0A4R0RKN5_9APHY	***	Zn(2)-C6 fungal-type domain-containing protein	IPR001138 (Zn(2)-C6 fungal-type DNA-binding domain), IPR007219 (Transcription factor domain, fungi)
SPODE83244_EIv1.0_0005610.4	tr|A0A4R0RKN5|A0A4R0RKN5_9APHY	***	Zn(2)-C6 fungal-type domain-containing protein	IPR001138 (Zn(2)-C6 fungal-type DNA-binding domain), IPR007219 (Transcription factor domain, fungi)
SPODE83244_EIv1.0_0005610.5	tr|A0A4R0RKN5|A0A4R0RKN5_9APHY	***	Zn(2)-C6 fungal-type domain-containing protein	IPR001138 (Zn(2)-C6 fungal-type DNA-binding domain), IPR007219 (Transcription factor domain, fungi)
SPODE83244_EIv1.0_0005610.6	tr|A0A4R0RKN5|A0A4R0RKN5_9APHY	***	Zn(2)-C6 fungal-type domain-containing protein	IPR001138 (Zn(2)-C6 fungal-type DNA-binding domain), IPR007219 (Transcription factor domain, fungi)
SPODE83244_EIv1.0_0005610.7	tr|A0A4R0RKN5|A0A4R0RKN5_9APHY	***	Zn(2)-C6 fungal-type domain-containing protein	IPR001138 (Zn(2)-C6 fungal-type DNA-binding domain), IPR007219 (Transcription factor domain, fungi)
SPODE83244_EIv1.0_0005610.8	tr|A0A4R0RKN5|A0A4R0RKN5_9APHY	***	Zn(2)-C6 fungal-type domain-containing protein	IPR001138 (Zn(2)-C6 fungal-type DNA-binding domain), IPR007219 (Transcription factor domain, fungi)
SPODE83244_EIv1.0_0005620.1	tr|A0A4R0RUY1|A0A4R0RUY1_9APHY	***	HORMA domain-containing protein	IPR003511 (HORMA domain)
SPODE83244_EIv1.0_0005620.2	tr|A0A4R0RUY1|A0A4R0RUY1_9APHY	***	HORMA domain-containing protein	IPR003511 (HORMA domain)
SPODE83244_EIv1.0_0005620.3	tr|A0A4R0RUY1|A0A4R0RUY1_9APHY	***	HORMA domain-containing protein	IPR003511 (HORMA domain)
SPODE83244_EIv1.0_0005630.1	tr|A0A0C3PS36|A0A0C3PS36_PHLGI	***	PX domain-containing protein	IPR001683 (Phox homologous domain)	GO:0035091
SPODE83244_EIv1.0_0005630.2	tr|A0A165UJM3|A0A165UJM3_9APHY	***	PX domain-containing protein	IPR001683 (Phox homologous domain), IPR015404 (Sorting nexin Vps5-like, C-terminal)	GO:0035091
SPODE83244_EIv1.0_0005630.3	tr|A0A165UJM3|A0A165UJM3_9APHY	***	PX domain-containing protein	IPR001683 (Phox homologous domain)	GO:0035091
SPODE83244_EIv1.0_0005640.1	tr|A0A4Q9N634|A0A4Q9N634_9APHY	***	Lung seven transmembrane receptor-domain-containing protein	IPR009637 (Lung seven transmembrane receptor-like)
SPODE83244_EIv1.0_0005640.2	tr|A0A4Q9PCI9|A0A4Q9PCI9_9APHY	***	Lung seven transmembrane receptor-domain-containing protein	IPR009637 (Lung seven transmembrane receptor-like)
SPODE83244_EIv1.0_0005640.3	tr|G4TCR6|G4TCR6_SERID	***	Related to PTM1-member of the major facilitator superfamily	IPR009637 (Lung seven transmembrane receptor-like)	GO:0016020, GO:0016021
SPODE83244_EIv1.0_0005640.4	tr|G4TCR6|G4TCR6_SERID	***	Related to PTM1-member of the major facilitator superfamily	IPR009637 (Lung seven transmembrane receptor-like)	GO:0016020, GO:0016021
SPODE83244_EIv1.0_0005650.1	tr|S8EE63|S8EE63_FOMPI	***	DNA-directed RNA polymerase subunit beta	IPR007644 (RNA polymerase, beta subunit, protrusion), IPR015712 (DNA-directed RNA polymerase, subunit 2)	GO:0003677, GO:0003723, GO:0003899, GO:0005665, GO:0006351, GO:0006366, GO:0016740, GO:0016779, GO:0031048, GO:0031618, GO:0032549
SPODE83244_EIv1.0_0005650.2	tr|A0A060SM86|A0A060SM86_PYCCI	***	DNA-directed RNA polymerase subunit beta	IPR007644 (RNA polymerase, beta subunit, protrusion), IPR015712 (DNA-directed RNA polymerase, subunit 2)	GO:0003677, GO:0003723, GO:0003899, GO:0005665, GO:0006351, GO:0006366, GO:0016740, GO:0016779, GO:0031048, GO:0031618, GO:0032549
SPODE83244_EIv1.0_0005650.3	tr|S8EE63|S8EE63_FOMPI	***	DNA-directed RNA polymerase subunit beta	IPR007644 (RNA polymerase, beta subunit, protrusion), IPR015712 (DNA-directed RNA polymerase, subunit 2)	GO:0003677, GO:0003723, GO:0003899, GO:0005665, GO:0006351, GO:0006366, GO:0016740, GO:0016779, GO:0031048, GO:0031618, GO:0032549
SPODE83244_EIv1.0_0005650.4	tr|S8EE63|S8EE63_FOMPI	***	DNA-directed RNA polymerase subunit beta	IPR007644 (RNA polymerase, beta subunit, protrusion), IPR015712 (DNA-directed RNA polymerase, subunit 2)	GO:0003677, GO:0003723, GO:0003899, GO:0005665, GO:0006351, GO:0006366, GO:0016740, GO:0016779, GO:0031048, GO:0031618, GO:0032549
SPODE83244_EIv1.0_0005650.5	tr|S8EE63|S8EE63_FOMPI	***	DNA-directed RNA polymerase subunit beta	IPR007644 (RNA polymerase, beta subunit, protrusion), IPR015712 (DNA-directed RNA polymerase, subunit 2)	GO:0003677, GO:0003723, GO:0003899, GO:0005665, GO:0006351, GO:0006366, GO:0016740, GO:0016779, GO:0031048, GO:0031618, GO:0032549
SPODE83244_EIv1.0_0005650.6	tr|S8EE63|S8EE63_FOMPI	***	DNA-directed RNA polymerase subunit beta	IPR007644 (RNA polymerase, beta subunit, protrusion), IPR015712 (DNA-directed RNA polymerase, subunit 2)	GO:0003677, GO:0003723, GO:0003899, GO:0005665, GO:0006351, GO:0006366, GO:0016740, GO:0016779, GO:0031048, GO:0031618, GO:0032549
SPODE83244_EIv1.0_0005650.7	tr|S8EE63|S8EE63_FOMPI	***	DNA-directed RNA polymerase subunit beta	IPR007644 (RNA polymerase, beta subunit, protrusion), IPR015712 (DNA-directed RNA polymerase, subunit 2)	GO:0003677, GO:0003723, GO:0003899, GO:0005665, GO:0006351, GO:0006366, GO:0016740, GO:0016779, GO:0031048, GO:0031618, GO:0032549
SPODE83244_EIv1.0_0005650.8	tr|A0A060SM86|A0A060SM86_PYCCI	***	DNA-directed RNA polymerase subunit beta	IPR007644 (RNA polymerase, beta subunit, protrusion), IPR015712 (DNA-directed RNA polymerase, subunit 2)	GO:0003677, GO:0003723, GO:0003899, GO:0005665, GO:0006351, GO:0006366, GO:0016740, GO:0016779, GO:0031048, GO:0031618, GO:0032549
SPODE83244_EIv1.0_0005650.9	tr|A0A060SM86|A0A060SM86_PYCCI	***	DNA-directed RNA polymerase subunit beta	IPR007644 (RNA polymerase, beta subunit, protrusion), IPR015712 (DNA-directed RNA polymerase, subunit 2)	GO:0003677, GO:0003723, GO:0003899, GO:0005665, GO:0006351, GO:0006366, GO:0016740, GO:0016779, GO:0031048, GO:0031618, GO:0032549
SPODE83244_EIv1.0_0005650.10	tr|A0A8H7P2B2|A0A8H7P2B2_9APHY	***	DNA-directed RNA polymerase subunit beta	IPR007644 (RNA polymerase, beta subunit, protrusion), IPR015712 (DNA-directed RNA polymerase, subunit 2)
SPODE83244_EIv1.0_0005660.1	tr|A0A8E2AQ50|A0A8E2AQ50_9APHY	***	Protein-ribulosamine 3-kinase	IPR011009 (Protein kinase-like domain), IPR016477 (Fructosamine/Ketosamine-3-kinase)
SPODE83244_EIv1.0_0005670.1	tr|M2RBT0|M2RBT0_CERS8	***	Oxidored_FMN domain-containing protein	IPR013785 (Aldolase-type TIM barrel)	GO:0003824, GO:0010181, GO:0016491, GO:0055114
SPODE83244_EIv1.0_0005670.2	tr|M2RBT0|M2RBT0_CERS8	***	Oxidored_FMN domain-containing protein	IPR013785 (Aldolase-type TIM barrel)	GO:0003824, GO:0010181, GO:0016491, GO:0055114
SPODE83244_EIv1.0_0005670.3	tr|M2RBT0|M2RBT0_CERS8	***	Oxidored_FMN domain-containing protein	IPR013785 (Aldolase-type TIM barrel)	GO:0003824, GO:0010181, GO:0016491, GO:0055114
SPODE83244_EIv1.0_0005670.4	tr|M2RBT0|M2RBT0_CERS8	***	Oxidored_FMN domain-containing protein	IPR013785 (Aldolase-type TIM barrel)	GO:0003824, GO:0010181, GO:0016491, GO:0055114
SPODE83244_EIv1.0_0005670.5	tr|M2RBT0|M2RBT0_CERS8	***	Oxidored_FMN domain-containing protein	IPR013785 (Aldolase-type TIM barrel)	GO:0003824, GO:0010181, GO:0016491, GO:0055114
SPODE83244_EIv1.0_0005670.6	tr|M2RBT0|M2RBT0_CERS8	***	Oxidored_FMN domain-containing protein	IPR013785 (Aldolase-type TIM barrel)	GO:0003824, GO:0010181, GO:0016491, GO:0055114
SPODE83244_EIv1.0_0005680.1	tr|A0A8E2AMK0|A0A8E2AMK0_9APHY	***	ABC1-domain-containing protein	IPR011009 (Protein kinase-like domain)
SPODE83244_EIv1.0_0005690.1			Unknown protein
SPODE83244_EIv1.0_0005700.1	tr|A0A5C3PXR8|A0A5C3PXR8_9APHY	***	Glycosyltransferase family 8 protein	IPR002495 (Glycosyl transferase, family 8), IPR029044 (Nucleotide-diphospho-sugar transferases)
SPODE83244_EIv1.0_0005700.2	tr|A0A5C3PXR8|A0A5C3PXR8_9APHY	***	Glycosyltransferase family 8 protein	IPR002495 (Glycosyl transferase, family 8), IPR029044 (Nucleotide-diphospho-sugar transferases)
SPODE83244_EIv1.0_0005700.3	tr|A0A5C3PXR8|A0A5C3PXR8_9APHY	***	Glycosyltransferase family 8 protein	IPR002495 (Glycosyl transferase, family 8), IPR029044 (Nucleotide-diphospho-sugar transferases)
SPODE83244_EIv1.0_0005710.1	tr|A0A1Y1WPG1|A0A1Y1WPG1_9FUNG	*-*	Cellulase-domain-containing protein		GO:0004553, GO:0005975, GO:0008152, GO:0016787, GO:0016798
SPODE83244_EIv1.0_0005720.1	tr|A0A8H5HS70|A0A8H5HS70_9AGAR	*-*	Homeobox_KN domain-containing protein
SPODE83244_EIv1.0_0005720.2	tr|A0A8H5HS70|A0A8H5HS70_9AGAR	*-*	Homeobox_KN domain-containing protein
SPODE83244_EIv1.0_0005730.1	tr|S8E930|S8E930_FOMPI	***	F-box domain-containing protein	IPR001810 (F-box domain), IPR032675 (Leucine-rich repeat domain, L domain-like)
SPODE83244_EIv1.0_0005730.2	tr|S8E930|S8E930_FOMPI	***	F-box domain-containing protein	IPR001810 (F-box domain), IPR032675 (Leucine-rich repeat domain, L domain-like)
SPODE83244_EIv1.0_0005730.3	tr|S8E930|S8E930_FOMPI	***	F-box domain-containing protein	IPR001810 (F-box domain), IPR032675 (Leucine-rich repeat domain, L domain-like)
SPODE83244_EIv1.0_0005740.1			Unknown protein
SPODE83244_EIv1.0_0005750.1	tr|A0A1Y2IQ53|A0A1Y2IQ53_PYCCO	***	Beta-flanking protein
SPODE83244_EIv1.0_0005750.2	tr|A0A1Y2IQ53|A0A1Y2IQ53_PYCCO	***	Beta-flanking protein
SPODE83244_EIv1.0_0005750.3	tr|A0A1Y2IQ53|A0A1Y2IQ53_PYCCO	***	Beta-flanking protein
SPODE83244_EIv1.0_0005760.1			Unknown protein
SPODE83244_EIv1.0_0005770.1			Unknown protein
SPODE83244_EIv1.0_0005780.1	tr|A0A0P0KP14|A0A0P0KP14_9AGAM	*-*	Homeodomain mating type protein	IPR009057 (Homeobox domain-like)	GO:0003677, GO:0005634, GO:0006355
SPODE83244_EIv1.0_0005780.2	tr|A0A0P0KP14|A0A0P0KP14_9AGAM	*-*	Homeodomain mating type protein	IPR009057 (Homeobox domain-like)	GO:0003677, GO:0005634, GO:0006355
SPODE83244_EIv1.0_0005780.3	tr|A0A0P0KP14|A0A0P0KP14_9AGAM	*-*	Homeodomain mating type protein	IPR009057 (Homeobox domain-like)	GO:0003677, GO:0005634, GO:0006355
SPODE83244_EIv1.0_0005780.4	tr|A0A0P0KP14|A0A0P0KP14_9AGAM	*-*	Homeodomain mating type protein	IPR009057 (Homeobox domain-like)	GO:0003677, GO:0005634, GO:0006355
SPODE83244_EIv1.0_0005780.5	tr|A0A0P0KP14|A0A0P0KP14_9AGAM	*-*	Homeodomain mating type protein	IPR009057 (Homeobox domain-like)	GO:0003677, GO:0005634, GO:0006355
SPODE83244_EIv1.0_0005790.1	tr|A0A4Q9P637|A0A4Q9P637_9APHY	*-*	Homeobox domain-containing protein	IPR009057 (Homeobox domain-like)
SPODE83244_EIv1.0_0005790.2	tr|A0A4Q9P637|A0A4Q9P637_9APHY	*-*	Homeobox domain-containing protein	IPR009057 (Homeobox domain-like)
SPODE83244_EIv1.0_0005790.3	tr|A0A4Q9P637|A0A4Q9P637_9APHY	*-*	Homeobox domain-containing protein	IPR009057 (Homeobox domain-like)
SPODE83244_EIv1.0_0005800.1			Unknown protein
SPODE83244_EIv1.0_0005810.1	tr|A0A401G6E0|A0A401G6E0_9APHY	***	Mitochondrial intermediate peptidase	IPR001567 (Peptidase M3A/M3B catalytic domain), IPR024077 (Neurolysin/Thimet oligopeptidase, domain 2), IPR024079 (Metallopeptidase, catalytic domain), IPR033851 (Mitochondrial intermediate peptidase)
SPODE83244_EIv1.0_0005820.1	tr|A0A5B1QEW5|A0A5B1QEW5_9AGAM	***	WHIM1 domain-containing protein
SPODE83244_EIv1.0_0005820.2	tr|A0A5B1QEW5|A0A5B1QEW5_9AGAM	***	WHIM1 domain-containing protein
SPODE83244_EIv1.0_0005830.1	tr|A0A371DES3|A0A371DES3_9APHY	***	DUF1754-domain-containing protein	IPR013865 (Protein of unknown function DUF1754, eukaryotic)
SPODE83244_EIv1.0_0005840.1	tr|A0A8H6IKX9|A0A8H6IKX9_9AGAR	***	Eukaryotic integral membrane protein-domain-containing protein	IPR013861 (Transmembrane protein DUF1751, eukaryotic), IPR022764 (Peptidase S54, rhomboid domain)
SPODE83244_EIv1.0_0005840.2	tr|A0A8H6IKX9|A0A8H6IKX9_9AGAR	***	Eukaryotic integral membrane protein-domain-containing protein	IPR013861 (Transmembrane protein DUF1751, eukaryotic), IPR022764 (Peptidase S54, rhomboid domain)
SPODE83244_EIv1.0_0005850.1	tr|A0A5C3PXV3|A0A5C3PXV3_9APHY	***	Conserved oligomeric Golgi complex subunit 1	IPR033370 (Conserved oligomeric Golgi complex subunit 1)
SPODE83244_EIv1.0_0005850.2	tr|A0A5C3PXV3|A0A5C3PXV3_9APHY	***	Conserved oligomeric Golgi complex subunit 1	IPR033370 (Conserved oligomeric Golgi complex subunit 1)
SPODE83244_EIv1.0_0005850.3	tr|A0A5C3PXV3|A0A5C3PXV3_9APHY	***	Conserved oligomeric Golgi complex subunit 1	IPR033370 (Conserved oligomeric Golgi complex subunit 1)
SPODE83244_EIv1.0_0005850.4	tr|A0A5C3PXV3|A0A5C3PXV3_9APHY	***	Conserved oligomeric Golgi complex subunit 1	IPR033370 (Conserved oligomeric Golgi complex subunit 1)
SPODE83244_EIv1.0_0005850.5	tr|A0A5C3PXV3|A0A5C3PXV3_9APHY	***	Conserved oligomeric Golgi complex subunit 1	IPR033370 (Conserved oligomeric Golgi complex subunit 1)
SPODE83244_EIv1.0_0005850.6	tr|A0A5C3PXV3|A0A5C3PXV3_9APHY	***	Conserved oligomeric Golgi complex subunit 1	IPR033370 (Conserved oligomeric Golgi complex subunit 1)
SPODE83244_EIv1.0_0005850.7	tr|A0A401G6D9|A0A401G6D9_9APHY	***	Conserved oligomeric Golgi complex subunit 1	IPR033370 (Conserved oligomeric Golgi complex subunit 1)
SPODE83244_EIv1.0_0005850.8	tr|A0A401G6D9|A0A401G6D9_9APHY	***	Conserved oligomeric Golgi complex subunit 1	IPR033370 (Conserved oligomeric Golgi complex subunit 1)
SPODE83244_EIv1.0_0005850.9	tr|A0A401G6D9|A0A401G6D9_9APHY	***	Conserved oligomeric Golgi complex subunit 1	IPR033370 (Conserved oligomeric Golgi complex subunit 1)
SPODE83244_EIv1.0_0005850.10	tr|A0A401G6D9|A0A401G6D9_9APHY	***	Conserved oligomeric Golgi complex subunit 1	IPR033370 (Conserved oligomeric Golgi complex subunit 1)
SPODE83244_EIv1.0_0005850.11	tr|A0A401G6D9|A0A401G6D9_9APHY	***	Conserved oligomeric Golgi complex subunit 1	IPR033370 (Conserved oligomeric Golgi complex subunit 1)
SPODE83244_EIv1.0_0005860.1	tr|A0A137QNH5|A0A137QNH5_9AGAR	*-*	Conserved oligomeric Golgi complex subunit 1		GO:0006891, GO:0016020, GO:0016021, GO:0017119
SPODE83244_EIv1.0_0005870.1	tr|A0A067NT16|A0A067NT16_PLEOS	*-*	Conserved oligomeric Golgi complex subunit 1		GO:0006891, GO:0016020, GO:0016021, GO:0017119
SPODE83244_EIv1.0_0005870.2	tr|A0A067NT16|A0A067NT16_PLEOS	*-*	Conserved oligomeric Golgi complex subunit 1		GO:0006891, GO:0016020, GO:0016021, GO:0017119
SPODE83244_EIv1.0_0005870.3	tr|A0A067NT16|A0A067NT16_PLEOS	*-*	Conserved oligomeric Golgi complex subunit 1		GO:0006891, GO:0016020, GO:0016021, GO:0017119
SPODE83244_EIv1.0_0005870.4	tr|A0A067NT16|A0A067NT16_PLEOS	*-*	Conserved oligomeric Golgi complex subunit 1		GO:0006891, GO:0016020, GO:0016021, GO:0017119
SPODE83244_EIv1.0_0005870.5	tr|A0A067NT16|A0A067NT16_PLEOS	*-*	Conserved oligomeric Golgi complex subunit 1		GO:0006891, GO:0016020, GO:0016021, GO:0017119
SPODE83244_EIv1.0_0005870.6	tr|A0A067NT16|A0A067NT16_PLEOS	*-*	Conserved oligomeric Golgi complex subunit 1		GO:0006891, GO:0016020, GO:0016021, GO:0017119
SPODE83244_EIv1.0_0005870.7	tr|A0A067NT16|A0A067NT16_PLEOS	*-*	Conserved oligomeric Golgi complex subunit 1		GO:0006891, GO:0016020, GO:0016021, GO:0017119
SPODE83244_EIv1.0_0005880.1	tr|A0A074SG51|A0A074SG51_9AGAM	***	Translocase SEC61 complex gamma subunit	IPR001901 (Protein translocase complex, SecE/Sec61-gamma subunit), IPR023391 (Protein translocase SecE domain)	GO:0005623, GO:0006605, GO:0006886, GO:0015031, GO:0015450, GO:0016020, GO:0016021, GO:0071806
SPODE83244_EIv1.0_0005890.1	tr|A0A5C3LW71|A0A5C3LW71_9AGAR	***	Pentatricopeptide repeat-containing protein	IPR002885 (Pentatricopeptide repeat)
SPODE83244_EIv1.0_0005890.2	tr|A0A5C3LW71|A0A5C3LW71_9AGAR	***	Pentatricopeptide repeat-containing protein	IPR002885 (Pentatricopeptide repeat)
SPODE83244_EIv1.0_0005900.1	tr|K5XE69|K5XE69_PHACS	***	Glycine cleavage system P protein	IPR020581 (Glycine cleavage system P protein)	GO:0003824, GO:0004375, GO:0005739, GO:0006544, GO:0006546, GO:0016491, GO:0055114
SPODE83244_EIv1.0_0005900.2	tr|K5XE69|K5XE69_PHACS	***	Glycine cleavage system P protein	IPR020581 (Glycine cleavage system P protein)	GO:0003824, GO:0004375, GO:0005739, GO:0006544, GO:0006546, GO:0016491, GO:0055114
SPODE83244_EIv1.0_0005900.3	tr|K5XE69|K5XE69_PHACS	***	Glycine cleavage system P protein	IPR020581 (Glycine cleavage system P protein)	GO:0003824, GO:0004375, GO:0005739, GO:0006544, GO:0006546, GO:0016491, GO:0055114
SPODE83244_EIv1.0_0005910.1	tr|A0A401G6F0|A0A401G6F0_9APHY	***	RFX-type winged-helix domain-containing protein	IPR003150 (DNA-binding RFX-type winged-helix domain)
SPODE83244_EIv1.0_0005910.2	tr|A0A401G6F0|A0A401G6F0_9APHY	***	RFX-type winged-helix domain-containing protein	IPR003150 (DNA-binding RFX-type winged-helix domain)
SPODE83244_EIv1.0_0005920.1	tr|X8IW85|X8IW85_9AGAM	***	2-methylcitrate dehydratase, putative
SPODE83244_EIv1.0_0005920.2	tr|X8IW85|X8IW85_9AGAM	***	2-methylcitrate dehydratase, putative
SPODE83244_EIv1.0_0005920.3	tr|X8IW85|X8IW85_9AGAM	***	2-methylcitrate dehydratase, putative
SPODE83244_EIv1.0_0005920.4	tr|X8IW85|X8IW85_9AGAM	***	2-methylcitrate dehydratase, putative
SPODE83244_EIv1.0_0005920.5	tr|X8IW85|X8IW85_9AGAM	***	2-methylcitrate dehydratase, putative
SPODE83244_EIv1.0_0005920.6	tr|X8IW85|X8IW85_9AGAM	***	2-methylcitrate dehydratase, putative
SPODE83244_EIv1.0_0005930.1			Unknown protein
SPODE83244_EIv1.0_0005940.1	tr|A0A4S4N4V9|A0A4S4N4V9_9APHY	***	TPT domain-containing protein	IPR004853 (Sugar phosphate transporter domain)
SPODE83244_EIv1.0_0005940.2	tr|A0A4S4N4V9|A0A4S4N4V9_9APHY	***	TPT domain-containing protein	IPR004853 (Sugar phosphate transporter domain)
SPODE83244_EIv1.0_0005950.1	tr|A0A1J8RCS4|A0A1J8RCS4_9AGAM	***	GDP-fucose protein O-fucosyltransferase	IPR019378 (GDP-fucose protein O-fucosyltransferase)	GO:0005975, GO:0006004, GO:0016020, GO:0016021, GO:0016740, GO:0016757
SPODE83244_EIv1.0_0005950.2	tr|A0A1J8RCS4|A0A1J8RCS4_9AGAM	***	GDP-fucose protein O-fucosyltransferase	IPR019378 (GDP-fucose protein O-fucosyltransferase)	GO:0005975, GO:0006004, GO:0016020, GO:0016021, GO:0016740, GO:0016757
SPODE83244_EIv1.0_0005950.3	tr|A0A1J8RCS4|A0A1J8RCS4_9AGAM	***	GDP-fucose protein O-fucosyltransferase		GO:0005975, GO:0006004, GO:0016020, GO:0016021, GO:0016740, GO:0016757
SPODE83244_EIv1.0_0005950.4	tr|A0A1J8RCS4|A0A1J8RCS4_9AGAM	***	GDP-fucose protein O-fucosyltransferase	IPR019378 (GDP-fucose protein O-fucosyltransferase)	GO:0005975, GO:0006004, GO:0016020, GO:0016021, GO:0016740, GO:0016757
SPODE83244_EIv1.0_0005950.5	tr|A0A1J8RCS4|A0A1J8RCS4_9AGAM	***	GDP-fucose protein O-fucosyltransferase	IPR019378 (GDP-fucose protein O-fucosyltransferase)	GO:0005975, GO:0006004, GO:0016020, GO:0016021, GO:0016740, GO:0016757
SPODE83244_EIv1.0_0005950.6	tr|A0A1J8RCS4|A0A1J8RCS4_9AGAM	***	GDP-fucose protein O-fucosyltransferase	IPR019378 (GDP-fucose protein O-fucosyltransferase)	GO:0005975, GO:0006004, GO:0016020, GO:0016021, GO:0016740, GO:0016757
SPODE83244_EIv1.0_0005950.7	tr|A0A1J8RCS4|A0A1J8RCS4_9AGAM	***	GDP-fucose protein O-fucosyltransferase		GO:0005975, GO:0006004, GO:0016020, GO:0016021, GO:0016740, GO:0016757
SPODE83244_EIv1.0_0005950.8	tr|A0A1J8RCS4|A0A1J8RCS4_9AGAM	***	GDP-fucose protein O-fucosyltransferase	IPR019378 (GDP-fucose protein O-fucosyltransferase)	GO:0005975, GO:0006004, GO:0016020, GO:0016021, GO:0016740, GO:0016757
SPODE83244_EIv1.0_0005960.1	tr|A0A8H6W609|A0A8H6W609_9AGAR	***	F-box domain-containing protein	IPR001810 (F-box domain), IPR011722 (Hemimethylated DNA-binding domain), IPR032698 (Protein SirB1, N-terminal)
SPODE83244_EIv1.0_0005960.2	tr|A0A8H7CIV7|A0A8H7CIV7_9AGAR	***	F-box domain-containing protein	IPR001810 (F-box domain), IPR011722 (Hemimethylated DNA-binding domain), IPR032698 (Protein SirB1, N-terminal)
SPODE83244_EIv1.0_0005960.3	tr|A0A8H6W609|A0A8H6W609_9AGAR	***	F-box domain-containing protein	IPR001810 (F-box domain), IPR011722 (Hemimethylated DNA-binding domain), IPR032698 (Protein SirB1, N-terminal)
SPODE83244_EIv1.0_0005960.4	tr|A0A8H6W609|A0A8H6W609_9AGAR	***	F-box domain-containing protein	IPR001810 (F-box domain), IPR011722 (Hemimethylated DNA-binding domain), IPR032698 (Protein SirB1, N-terminal)
SPODE83244_EIv1.0_0005960.5	tr|A0A8H6W609|A0A8H6W609_9AGAR	***	F-box domain-containing protein	IPR001810 (F-box domain), IPR011722 (Hemimethylated DNA-binding domain), IPR032698 (Protein SirB1, N-terminal)
SPODE83244_EIv1.0_0005960.6	tr|A0A8H6W609|A0A8H6W609_9AGAR	***	F-box domain-containing protein	IPR001810 (F-box domain), IPR011722 (Hemimethylated DNA-binding domain), IPR032698 (Protein SirB1, N-terminal)
SPODE83244_EIv1.0_0005970.1	tr|A0A8H7CTQ4|A0A8H7CTQ4_9AGAR	***	Ketopantoate reductase-like protein
SPODE83244_EIv1.0_0005970.2	tr|A0A8H7CTQ4|A0A8H7CTQ4_9AGAR	***	Ketopantoate reductase-like protein
SPODE83244_EIv1.0_0005980.1	tr|S7RYP5|S7RYP5_GLOTA	***	RCC1/BLIP-II protein	IPR009091 (Regulator of chromosome condensation 1/beta-lactamase-inhibitor protein II)
SPODE83244_EIv1.0_0005990.1	tr|A0A0C3NC59|A0A0C3NC59_PHLGI	***	Homeobox domain-containing protein	IPR009057 (Homeobox domain-like)	GO:0003677, GO:0005634, GO:0006355, GO:0043565
SPODE83244_EIv1.0_0006000.1	tr|A0A165C9C4|A0A165C9C4_9APHY	***	Homeobox domain-containing protein	IPR009057 (Homeobox domain-like)	GO:0003677, GO:0005634
SPODE83244_EIv1.0_0006010.1	tr|A0A1C7MRP0|A0A1C7MRP0_GRIFR	***	F-box domain-containing protein	IPR001810 (F-box domain), IPR032675 (Leucine-rich repeat domain, L domain-like)
SPODE83244_EIv1.0_0006010.2	tr|A0A1C7MRP0|A0A1C7MRP0_GRIFR	***	F-box domain-containing protein	IPR001810 (F-box domain), IPR032675 (Leucine-rich repeat domain, L domain-like)
SPODE83244_EIv1.0_0006010.3	tr|A0A1C7MRP0|A0A1C7MRP0_GRIFR	***	F-box domain-containing protein	IPR001810 (F-box domain), IPR032675 (Leucine-rich repeat domain, L domain-like)
SPODE83244_EIv1.0_0006020.1	tr|J4H1N2|J4H1N2_9APHY	***	Mannosyltransferase	IPR005599 (GPI mannosyltransferase)	GO:0005783, GO:0005788, GO:0005789, GO:0006488, GO:0016020, GO:0016021, GO:0016757, GO:0052824, GO:0097502
SPODE83244_EIv1.0_0006020.2	tr|J4H1N2|J4H1N2_9APHY	***	Mannosyltransferase	IPR005599 (GPI mannosyltransferase)	GO:0005783, GO:0005788, GO:0005789, GO:0006488, GO:0016020, GO:0016021, GO:0016757, GO:0052824, GO:0097502
SPODE83244_EIv1.0_0006030.1	tr|A0A8H7P0G1|A0A8H7P0G1_9APHY	***	Pyridoxal phosphate homeostasis protein	IPR011078 (COG0325 protein family), IPR029066 (PLP-binding barrel)
SPODE83244_EIv1.0_0006030.2	tr|A0A8H7P0G1|A0A8H7P0G1_9APHY	***	Pyridoxal phosphate homeostasis protein	IPR011078 (COG0325 protein family), IPR029066 (PLP-binding barrel)
SPODE83244_EIv1.0_0006030.3	tr|A0A8H7P0G1|A0A8H7P0G1_9APHY	***	Pyridoxal phosphate homeostasis protein	IPR011078 (COG0325 protein family), IPR029066 (PLP-binding barrel)
SPODE83244_EIv1.0_0006040.1	tr|A0A4R0RX42|A0A4R0RX42_9APHY	***	F-box domain-containing protein	IPR001810 (F-box domain), IPR032675 (Leucine-rich repeat domain, L domain-like)
SPODE83244_EIv1.0_0006040.2	tr|A0A4R0RX42|A0A4R0RX42_9APHY	***	F-box domain-containing protein	IPR001810 (F-box domain), IPR032675 (Leucine-rich repeat domain, L domain-like)
SPODE83244_EIv1.0_0006040.3	tr|A0A4R0RX42|A0A4R0RX42_9APHY	***	F-box domain-containing protein	IPR001810 (F-box domain), IPR032675 (Leucine-rich repeat domain, L domain-like)
SPODE83244_EIv1.0_0006040.4	tr|A0A4R0RX42|A0A4R0RX42_9APHY	***	F-box domain-containing protein	IPR001810 (F-box domain), IPR032675 (Leucine-rich repeat domain, L domain-like)
SPODE83244_EIv1.0_0006040.5	tr|A0A4R0RX42|A0A4R0RX42_9APHY	***	F-box domain-containing protein	IPR001810 (F-box domain), IPR032675 (Leucine-rich repeat domain, L domain-like)
SPODE83244_EIv1.0_0006040.6	tr|A0A4R0RX42|A0A4R0RX42_9APHY	***	F-box domain-containing protein	IPR001810 (F-box domain), IPR032675 (Leucine-rich repeat domain, L domain-like)
SPODE83244_EIv1.0_0006050.1	tr|A0A1J8QI25|A0A1J8QI25_9AGAM	***	D-xylose reductase	IPR020471 (Aldo/keto reductase), IPR023210 (NADP-dependent oxidoreductase domain)	GO:0016491, GO:0055114
SPODE83244_EIv1.0_0006050.2	tr|A0A1J8QI25|A0A1J8QI25_9AGAM	***	D-xylose reductase	IPR020471 (Aldo/keto reductase), IPR023210 (NADP-dependent oxidoreductase domain)	GO:0016491, GO:0055114
SPODE83244_EIv1.0_0006060.1	tr|A0A165UK91|A0A165UK91_9APHY	***	2-dehydropantoate 2-reductase	IPR003710 (Ketopantoate reductase ApbA/PanE), IPR008927 (6-phosphogluconate dehydrogenase C-terminal domain-like), IPR013328 (6-phosphogluconate dehydrogenase, domain 2), IPR016040 (NAD(P)-binding domain)	GO:0005737, GO:0008677, GO:0015940, GO:0055114
SPODE83244_EIv1.0_0006060.2	tr|A0A165UK91|A0A165UK91_9APHY	***	2-dehydropantoate 2-reductase	IPR003710 (Ketopantoate reductase ApbA/PanE), IPR008927 (6-phosphogluconate dehydrogenase C-terminal domain-like), IPR013328 (6-phosphogluconate dehydrogenase, domain 2), IPR016040 (NAD(P)-binding domain)	GO:0005737, GO:0008677, GO:0015940, GO:0055114
SPODE83244_EIv1.0_0006070.1	tr|A0A1Y2IQ92|A0A1Y2IQ92_PYCCO	***	WD40 repeat-like protein	IPR011047 (Quinoprotein alcohol dehydrogenase-like superfamily), IPR015943 (WD40/YVTN repeat-like-containing domain)
SPODE83244_EIv1.0_0006080.1	tr|S8E8Z9|S8E8Z9_FOMPI	***	Zn(2)-C6 fungal-type domain-containing protein	IPR001138 (Zn(2)-C6 fungal-type DNA-binding domain), IPR007219 (Transcription factor domain, fungi)	GO:0000981, GO:0003677, GO:0005634, GO:0006351, GO:0006355, GO:0006357, GO:0008270, GO:0046872
SPODE83244_EIv1.0_0006080.2	tr|S8E8Z9|S8E8Z9_FOMPI	***	Zn(2)-C6 fungal-type domain-containing protein	IPR001138 (Zn(2)-C6 fungal-type DNA-binding domain), IPR007219 (Transcription factor domain, fungi)	GO:0000981, GO:0003677, GO:0005634, GO:0006351, GO:0006355, GO:0006357, GO:0008270, GO:0046872
SPODE83244_EIv1.0_0006080.3	tr|S8E8Z9|S8E8Z9_FOMPI	***	Zn(2)-C6 fungal-type domain-containing protein	IPR001138 (Zn(2)-C6 fungal-type DNA-binding domain), IPR007219 (Transcription factor domain, fungi)	GO:0000981, GO:0003677, GO:0005634, GO:0006351, GO:0006355, GO:0006357, GO:0008270, GO:0046872
SPODE83244_EIv1.0_0006080.4	tr|S8E8Z9|S8E8Z9_FOMPI	***	Zn(2)-C6 fungal-type domain-containing protein	IPR001138 (Zn(2)-C6 fungal-type DNA-binding domain), IPR007219 (Transcription factor domain, fungi)	GO:0000981, GO:0003677, GO:0005634, GO:0006351, GO:0006355, GO:0006357, GO:0008270, GO:0046872
SPODE83244_EIv1.0_0006080.5	tr|S8E8Z9|S8E8Z9_FOMPI	***	Zn(2)-C6 fungal-type domain-containing protein	IPR001138 (Zn(2)-C6 fungal-type DNA-binding domain), IPR007219 (Transcription factor domain, fungi)	GO:0000981, GO:0003677, GO:0005634, GO:0006351, GO:0006355, GO:0006357, GO:0008270, GO:0046872
SPODE83244_EIv1.0_0006080.6	tr|S8E8Z9|S8E8Z9_FOMPI	***	Zn(2)-C6 fungal-type domain-containing protein	IPR001138 (Zn(2)-C6 fungal-type DNA-binding domain), IPR007219 (Transcription factor domain, fungi)	GO:0000981, GO:0003677, GO:0005634, GO:0006351, GO:0006355, GO:0006357, GO:0008270, GO:0046872
SPODE83244_EIv1.0_0006080.7	tr|S8E8Z9|S8E8Z9_FOMPI	***	Zn(2)-C6 fungal-type domain-containing protein	IPR001138 (Zn(2)-C6 fungal-type DNA-binding domain), IPR007219 (Transcription factor domain, fungi)	GO:0000981, GO:0003677, GO:0005634, GO:0006351, GO:0006355, GO:0006357, GO:0008270, GO:0046872
SPODE83244_EIv1.0_0006080.8	tr|S8E8Z9|S8E8Z9_FOMPI	***	Zn(2)-C6 fungal-type domain-containing protein	IPR001138 (Zn(2)-C6 fungal-type DNA-binding domain), IPR007219 (Transcription factor domain, fungi)	GO:0000981, GO:0003677, GO:0005634, GO:0006351, GO:0006355, GO:0006357, GO:0008270, GO:0046872
SPODE83244_EIv1.0_0006080.9	tr|S8E8Z9|S8E8Z9_FOMPI	***	Zn(2)-C6 fungal-type domain-containing protein	IPR001138 (Zn(2)-C6 fungal-type DNA-binding domain), IPR007219 (Transcription factor domain, fungi)	GO:0000981, GO:0003677, GO:0005634, GO:0006351, GO:0006355, GO:0006357, GO:0008270, GO:0046872
SPODE83244_EIv1.0_0006090.1			Unknown protein	IPR009057 (Homeobox domain-like)
SPODE83244_EIv1.0_0006090.2			Unknown protein	IPR009057 (Homeobox domain-like)
SPODE83244_EIv1.0_0006100.1	tr|M2RSP0|M2RSP0_CERS8	***	Protein YOP1	IPR004345 (TB2/DP1/HVA22-related protein)	GO:0016020
SPODE83244_EIv1.0_0006100.2	tr|M2RSP0|M2RSP0_CERS8	***	Protein YOP1	IPR004345 (TB2/DP1/HVA22-related protein)	GO:0016020
SPODE83244_EIv1.0_0006100.3	tr|M2RSP0|M2RSP0_CERS8	***	Protein YOP1	IPR004345 (TB2/DP1/HVA22-related protein)	GO:0016020
SPODE83244_EIv1.0_0006100.4	tr|M2RSP0|M2RSP0_CERS8	***	Protein YOP1	IPR004345 (TB2/DP1/HVA22-related protein)	GO:0016020
SPODE83244_EIv1.0_0006110.1	tr|A0A2R6PC32|A0A2R6PC32_9APHY	***	Sec3-PIP2_bind domain-containing protein	IPR019160 (Exocyst complex component Sec3, C-terminal), IPR028258 (Exocyst complex component Sec3, PIP2-binding N-terminal domain)	GO:0000145, GO:0006887
SPODE83244_EIv1.0_0006110.2	tr|A0A2R6PC32|A0A2R6PC32_9APHY	***	Sec3-PIP2_bind domain-containing protein	IPR019160 (Exocyst complex component Sec3, C-terminal), IPR028258 (Exocyst complex component Sec3, PIP2-binding N-terminal domain)	GO:0000145, GO:0006887
SPODE83244_EIv1.0_0006120.1	tr|A0A2R6NU36|A0A2R6NU36_9APHY	***	Ceramide glucosyltransferase	IPR025993 (Ceramide glucosyltransferase), IPR029044 (Nucleotide-diphospho-sugar transferases)	GO:0016020, GO:0016021, GO:0016757
SPODE83244_EIv1.0_0006120.2	tr|A0A2R6NU36|A0A2R6NU36_9APHY	***	Ceramide glucosyltransferase	IPR025993 (Ceramide glucosyltransferase), IPR029044 (Nucleotide-diphospho-sugar transferases)	GO:0016020, GO:0016021, GO:0016757
SPODE83244_EIv1.0_0006120.3	tr|A0A2R6NU36|A0A2R6NU36_9APHY	***	Ceramide glucosyltransferase	IPR025993 (Ceramide glucosyltransferase), IPR029044 (Nucleotide-diphospho-sugar transferases)	GO:0016020, GO:0016021, GO:0016757
SPODE83244_EIv1.0_0006130.1	tr|A0A165UKG6|A0A165UKG6_9APHY	***	F-box domain-containing protein	IPR001810 (F-box domain), IPR011990 (Tetratricopeptide-like helical domain), IPR032675 (Leucine-rich repeat domain, L domain-like)
SPODE83244_EIv1.0_0006130.2	tr|A0A165UKG6|A0A165UKG6_9APHY	***	F-box domain-containing protein	IPR001810 (F-box domain), IPR011990 (Tetratricopeptide-like helical domain), IPR032675 (Leucine-rich repeat domain, L domain-like)
SPODE83244_EIv1.0_0006130.3	tr|A0A165UKG6|A0A165UKG6_9APHY	***	F-box domain-containing protein	IPR001810 (F-box domain), IPR011990 (Tetratricopeptide-like helical domain), IPR032675 (Leucine-rich repeat domain, L domain-like)
SPODE83244_EIv1.0_0006130.4	tr|A0A165UKG6|A0A165UKG6_9APHY	***	F-box domain-containing protein	IPR001810 (F-box domain), IPR011990 (Tetratricopeptide-like helical domain), IPR032675 (Leucine-rich repeat domain, L domain-like)
SPODE83244_EIv1.0_0006130.5	tr|A0A165UKG6|A0A165UKG6_9APHY	***	F-box domain-containing protein	IPR001810 (F-box domain), IPR011990 (Tetratricopeptide-like helical domain), IPR032675 (Leucine-rich repeat domain, L domain-like)
SPODE83244_EIv1.0_0006130.6	tr|A0A165UKG6|A0A165UKG6_9APHY	***	F-box domain-containing protein	IPR001810 (F-box domain), IPR011990 (Tetratricopeptide-like helical domain), IPR032675 (Leucine-rich repeat domain, L domain-like)
SPODE83244_EIv1.0_0006140.1	tr|A0A401G6G4|A0A401G6G4_9APHY	***	MYND-type domain-containing protein	IPR002893 (Zinc finger, MYND-type)
SPODE83244_EIv1.0_0006140.2	tr|A0A401G6G4|A0A401G6G4_9APHY	***	MYND-type domain-containing protein	IPR002893 (Zinc finger, MYND-type)
SPODE83244_EIv1.0_0006140.3	tr|A0A401G6G4|A0A401G6G4_9APHY	***	MYND-type domain-containing protein	IPR002893 (Zinc finger, MYND-type)
SPODE83244_EIv1.0_0006140.4	tr|A0A401G6G4|A0A401G6G4_9APHY	***	MYND-type domain-containing protein
SPODE83244_EIv1.0_0006140.5	tr|A0A401G6G4|A0A401G6G4_9APHY	***	MYND-type domain-containing protein	IPR002893 (Zinc finger, MYND-type)
SPODE83244_EIv1.0_0006150.1	tr|A0A5C2S2F9|A0A5C2S2F9_9APHY	***	Mg-dependent DNase	IPR001130 (TatD family), IPR032466 (Metal-dependent hydrolase)
SPODE83244_EIv1.0_0006160.1	tr|A0A1L7X9C9|A0A1L7X9C9_9HELO	***	Acetyl-CoA C-acetyltransferase	IPR002155 (Thiolase), IPR016039 (Thiolase-like)	GO:0003824, GO:0016740, GO:0016746, GO:0016747
SPODE83244_EIv1.0_0006160.2	tr|A0A1L7X9C9|A0A1L7X9C9_9HELO	***	Acetyl-CoA C-acetyltransferase	IPR002155 (Thiolase), IPR016039 (Thiolase-like)	GO:0003824, GO:0016740, GO:0016746, GO:0016747
SPODE83244_EIv1.0_0006170.1	tr|A0A5B1QS49|A0A5B1QS49_9AGAM	***	Heparinase II/III family protein	IPR008929 (Chondroitin AC/alginate lyase)
SPODE83244_EIv1.0_0006170.2	tr|A0A5B1QS49|A0A5B1QS49_9AGAM	***	Heparinase II/III family protein	IPR008929 (Chondroitin AC/alginate lyase)
SPODE83244_EIv1.0_0006170.3	tr|A0A5B1QS49|A0A5B1QS49_9AGAM	***	Heparinase II/III family protein	IPR008929 (Chondroitin AC/alginate lyase)
SPODE83244_EIv1.0_0006170.4	tr|A0A5B1QS49|A0A5B1QS49_9AGAM	***	Heparinase II/III family protein	IPR008929 (Chondroitin AC/alginate lyase)
SPODE83244_EIv1.0_0006170.5	tr|A0A5B1QS49|A0A5B1QS49_9AGAM	***	Heparinase II/III family protein	IPR008929 (Chondroitin AC/alginate lyase)
SPODE83244_EIv1.0_0006180.1	tr|A0A1Q3EB59|A0A1Q3EB59_LENED	*-*	Mg-dependent DNase		GO:0016020, GO:0016021, GO:0016788
SPODE83244_EIv1.0_0006180.2	tr|A0A1Q3EB59|A0A1Q3EB59_LENED	*-*	Mg-dependent DNase		GO:0016020, GO:0016021, GO:0016788
SPODE83244_EIv1.0_0006180.3	tr|A0A1Q3EB59|A0A1Q3EB59_LENED	*-*	Mg-dependent DNase		GO:0016020, GO:0016021, GO:0016788
SPODE83244_EIv1.0_0006180.4	tr|A0A1Q3EB59|A0A1Q3EB59_LENED	*-*	Mg-dependent DNase		GO:0016020, GO:0016021, GO:0016788
SPODE83244_EIv1.0_0006180.5	tr|A0A1Q3EB59|A0A1Q3EB59_LENED	*-*	Mg-dependent DNase		GO:0016020, GO:0016021, GO:0016788
SPODE83244_EIv1.0_0006180.6	tr|A0A1Q3EB59|A0A1Q3EB59_LENED	*-*	Mg-dependent DNase		GO:0016020, GO:0016021, GO:0016788
SPODE83244_EIv1.0_0006180.7	tr|A0A1Q3EB59|A0A1Q3EB59_LENED	*-*	Mg-dependent DNase		GO:0016020, GO:0016021, GO:0016788
SPODE83244_EIv1.0_0006180.8	tr|A0A1Q3EB59|A0A1Q3EB59_LENED	*-*	Mg-dependent DNase		GO:0016020, GO:0016021, GO:0016788
SPODE83244_EIv1.0_0006180.9	tr|A0A1Q3EB59|A0A1Q3EB59_LENED	*-*	Mg-dependent DNase		GO:0016020, GO:0016021, GO:0016788
SPODE83244_EIv1.0_0006190.1	tr|A0A401G6G6|A0A401G6G6_9APHY	***	Ribonuclease III	IPR000999 (Ribonuclease III domain), IPR014720 (Double-stranded RNA-binding domain)
SPODE83244_EIv1.0_0006190.2	tr|A0A401G6G6|A0A401G6G6_9APHY	***	Ribonuclease III	IPR000999 (Ribonuclease III domain), IPR014720 (Double-stranded RNA-binding domain)
SPODE83244_EIv1.0_0006190.3	tr|A0A401G6G6|A0A401G6G6_9APHY	***	Ribonuclease III	IPR000999 (Ribonuclease III domain), IPR014720 (Double-stranded RNA-binding domain)
SPODE83244_EIv1.0_0006190.4	tr|A0A401G6G6|A0A401G6G6_9APHY	***	Ribonuclease III	IPR000999 (Ribonuclease III domain), IPR014720 (Double-stranded RNA-binding domain)
SPODE83244_EIv1.0_0006190.5	tr|A0A165C8Z2|A0A165C8Z2_9APHY	***	Ribonuclease III	IPR000999 (Ribonuclease III domain), IPR014720 (Double-stranded RNA-binding domain)	GO:0003723, GO:0004525, GO:0006396, GO:0090501, GO:0090502
SPODE83244_EIv1.0_0006190.6	tr|A0A401G6G6|A0A401G6G6_9APHY	***	Ribonuclease III	IPR000999 (Ribonuclease III domain), IPR014720 (Double-stranded RNA-binding domain)
SPODE83244_EIv1.0_0006190.7	tr|A0A165C8Z2|A0A165C8Z2_9APHY	***	Ribonuclease III	IPR000999 (Ribonuclease III domain)	GO:0003723, GO:0004525, GO:0006396, GO:0090501, GO:0090502
SPODE83244_EIv1.0_0006190.8	tr|A0A165C8Z2|A0A165C8Z2_9APHY	***	Ribonuclease III	IPR000999 (Ribonuclease III domain)	GO:0003723, GO:0004525, GO:0006396, GO:0090501, GO:0090502
SPODE83244_EIv1.0_0006190.9	tr|A0A165C8Z2|A0A165C8Z2_9APHY	***	Ribonuclease III	IPR000999 (Ribonuclease III domain), IPR014720 (Double-stranded RNA-binding domain)	GO:0003723, GO:0004525, GO:0006396, GO:0090501, GO:0090502
SPODE83244_EIv1.0_0006200.1			Unknown protein
SPODE83244_EIv1.0_0006210.1	tr|A0A5C3LWF5|A0A5C3LWF5_9AGAR	***	SNF2 family DNA-dependent ATPase	IPR000330 (SNF2-related, N-terminal domain), IPR001650 (Helicase, C-terminal), IPR027417 (P-loop containing nucleoside triphosphate hydrolase)
SPODE83244_EIv1.0_0006220.1	tr|A0A1Y2IRP3|A0A1Y2IRP3_PYCCO	***	DUF1212-domain-containing protein	IPR010619 (Putative threonine/serine exporter), IPR024528 (Threonine/Serine exporter, ThrE)	GO:0016020, GO:0016021
SPODE83244_EIv1.0_0006220.2	tr|A0A1Y2IRP3|A0A1Y2IRP3_PYCCO	***	DUF1212-domain-containing protein	IPR010619 (Putative threonine/serine exporter), IPR024528 (Threonine/Serine exporter, ThrE)	GO:0016020, GO:0016021
SPODE83244_EIv1.0_0006230.1	tr|A0A401G6H2|A0A401G6H2_9APHY	***	Methyltransf_25 domain-containing protein	IPR029063 (S-adenosyl-L-methionine-dependent methyltransferase)
SPODE83244_EIv1.0_0006230.2	tr|A0A401G6H2|A0A401G6H2_9APHY	***	Methyltransf_25 domain-containing protein	IPR029063 (S-adenosyl-L-methionine-dependent methyltransferase)
SPODE83244_EIv1.0_0006230.3	tr|A0A401G6H2|A0A401G6H2_9APHY	***	Methyltransf_25 domain-containing protein	IPR029063 (S-adenosyl-L-methionine-dependent methyltransferase)
SPODE83244_EIv1.0_0006240.1	tr|A0A0C3SDQ4|A0A0C3SDQ4_PHLGI	***	G domain-containing protein	IPR027417 (P-loop containing nucleoside triphosphate hydrolase)	GO:0005525
SPODE83244_EIv1.0_0006240.2	tr|A0A0C3SDQ4|A0A0C3SDQ4_PHLGI	***	G domain-containing protein	IPR027417 (P-loop containing nucleoside triphosphate hydrolase)	GO:0005525
SPODE83244_EIv1.0_0006250.1	tr|V2XYS4|V2XYS4_MONRO	***	Chromatin remodeling complex subunit	IPR000330 (SNF2-related, N-terminal domain), IPR001650 (Helicase, C-terminal), IPR016197 (Chromo domain-like), IPR027417 (P-loop containing nucleoside triphosphate hydrolase)	GO:0005524
SPODE83244_EIv1.0_0006250.2	tr|V2XYS4|V2XYS4_MONRO	***	Chromatin remodeling complex subunit	IPR000330 (SNF2-related, N-terminal domain), IPR001650 (Helicase, C-terminal), IPR016197 (Chromo domain-like), IPR027417 (P-loop containing nucleoside triphosphate hydrolase)	GO:0005524
SPODE83244_EIv1.0_0006260.1	tr|A0A6A4II77|A0A6A4II77_9AGAR	***	Alpha/beta-hydrolase	IPR019363 (Lipid droplet-associated hydrolase), IPR029058 (Alpha/Beta hydrolase fold)
SPODE83244_EIv1.0_0006260.2	tr|A0A6A4II77|A0A6A4II77_9AGAR	***	Alpha/beta-hydrolase	IPR019363 (Lipid droplet-associated hydrolase), IPR029058 (Alpha/Beta hydrolase fold)
SPODE83244_EIv1.0_0006260.3	tr|A0A6A4II77|A0A6A4II77_9AGAR	***	Alpha/beta-hydrolase	IPR019363 (Lipid droplet-associated hydrolase), IPR029058 (Alpha/Beta hydrolase fold)
SPODE83244_EIv1.0_0006260.4	tr|A0A6A4II77|A0A6A4II77_9AGAR	***	Alpha/beta-hydrolase	IPR019363 (Lipid droplet-associated hydrolase), IPR029058 (Alpha/Beta hydrolase fold)
SPODE83244_EIv1.0_0006270.1	tr|A0A2R6NU43|A0A2R6NU43_9APHY	***	Exocyst complex component Sec8	IPR007191 (Sec8 exocyst complex component specific domain)	GO:0000145, GO:0006904, GO:0090522
SPODE83244_EIv1.0_0006270.2	tr|A0A2R6NU43|A0A2R6NU43_9APHY	***	Exocyst complex component Sec8	IPR007191 (Sec8 exocyst complex component specific domain)	GO:0000145, GO:0006904, GO:0090522
SPODE83244_EIv1.0_0006270.3	tr|A0A4V3XI89|A0A4V3XI89_9APHY	***	Exocyst complex component Sec8	IPR007191 (Sec8 exocyst complex component specific domain)
SPODE83244_EIv1.0_0006270.4	tr|A0A2R6NU43|A0A2R6NU43_9APHY	***	Exocyst complex component Sec8	IPR007191 (Sec8 exocyst complex component specific domain)	GO:0000145, GO:0006904, GO:0090522
SPODE83244_EIv1.0_0006270.5	tr|A0A2R6NU43|A0A2R6NU43_9APHY	***	Exocyst complex component Sec8	IPR007191 (Sec8 exocyst complex component specific domain)	GO:0000145, GO:0006904, GO:0090522
SPODE83244_EIv1.0_0006280.1	tr|A0A1Y2IQ89|A0A1Y2IQ89_PYCCO	***	Complex1_LYR_dom domain-containing protein
SPODE83244_EIv1.0_0006280.2	tr|A0A1Y2IQ89|A0A1Y2IQ89_PYCCO	***	Complex1_LYR_dom domain-containing protein
SPODE83244_EIv1.0_0006280.3	tr|A0A1Y2IQ89|A0A1Y2IQ89_PYCCO	***	Complex1_LYR_dom domain-containing protein
SPODE83244_EIv1.0_0006290.1	tr|K5XE50|K5XE50_PHACS	***	Glycoside hydrolase family 5 protein	IPR000254 (Cellulose-binding domain, fungal), IPR017853 (Glycoside hydrolase superfamily)	GO:0004553, GO:0005576, GO:0005975, GO:0008152, GO:0016787, GO:0016798, GO:0030248
SPODE83244_EIv1.0_0006290.2	tr|K5XE50|K5XE50_PHACS	***	Glycoside hydrolase family 5 protein	IPR000254 (Cellulose-binding domain, fungal), IPR017853 (Glycoside hydrolase superfamily)	GO:0004553, GO:0005576, GO:0005975, GO:0008152, GO:0016787, GO:0016798, GO:0030248
SPODE83244_EIv1.0_0006300.1	tr|A0A4R0R2J9|A0A4R0R2J9_9APHY	***	CP-type G domain-containing protein	IPR027417 (P-loop containing nucleoside triphosphate hydrolase)
SPODE83244_EIv1.0_0006300.2	tr|A0A4R0R2J9|A0A4R0R2J9_9APHY	***	CP-type G domain-containing protein	IPR027417 (P-loop containing nucleoside triphosphate hydrolase)
SPODE83244_EIv1.0_0006300.3	tr|W4KM45|W4KM45_HETIT	***	CP-type G domain-containing protein	IPR027417 (P-loop containing nucleoside triphosphate hydrolase)	GO:0005525
SPODE83244_EIv1.0_0006310.1	tr|A0A8E2J6Z3|A0A8E2J6Z3_9APHY	***	Kinase-like protein	IPR008984 (SMAD/FHA domain), IPR020636 (Calcium/calmodulin-dependent/calcium-dependent protein kinase)
SPODE83244_EIv1.0_0006320.1	tr|A0A2H3JD89|A0A2H3JD89_WOLCO	***	S-formylglutathione hydrolase	IPR000801 (Putative esterase), IPR029058 (Alpha/Beta hydrolase fold)	GO:0005737, GO:0016787, GO:0018738, GO:0046294, GO:0052689
SPODE83244_EIv1.0_0006320.2	tr|A0A2H3JD89|A0A2H3JD89_WOLCO	***	S-formylglutathione hydrolase	IPR000801 (Putative esterase), IPR029058 (Alpha/Beta hydrolase fold)	GO:0005737, GO:0016787, GO:0018738, GO:0046294, GO:0052689
SPODE83244_EIv1.0_0006320.3	tr|A0A2H3JD89|A0A2H3JD89_WOLCO	***	S-formylglutathione hydrolase	IPR000801 (Putative esterase), IPR029058 (Alpha/Beta hydrolase fold)	GO:0005737, GO:0016787, GO:0018738, GO:0046294, GO:0052689
SPODE83244_EIv1.0_0006320.4	tr|A0A2H3JD89|A0A2H3JD89_WOLCO	***	S-formylglutathione hydrolase	IPR000801 (Putative esterase), IPR029058 (Alpha/Beta hydrolase fold)	GO:0005737, GO:0016787, GO:0018738, GO:0046294, GO:0052689
SPODE83244_EIv1.0_0006320.5	tr|A0A2H3JD89|A0A2H3JD89_WOLCO	***	S-formylglutathione hydrolase	IPR000801 (Putative esterase), IPR029058 (Alpha/Beta hydrolase fold)	GO:0005737, GO:0016787, GO:0018738, GO:0046294, GO:0052689
SPODE83244_EIv1.0_0006330.1	tr|A0A1X6NFA5|A0A1X6NFA5_9APHY	***	C2H2-type domain-containing protein	IPR007087 (Zinc finger, C2H2)	GO:0003676
SPODE83244_EIv1.0_0006330.2	tr|A0A1X6NFA5|A0A1X6NFA5_9APHY	***	C2H2-type domain-containing protein	IPR007087 (Zinc finger, C2H2)	GO:0003676
SPODE83244_EIv1.0_0006330.3	tr|A0A1X6NFA5|A0A1X6NFA5_9APHY	***	C2H2-type domain-containing protein	IPR007087 (Zinc finger, C2H2)	GO:0003676
SPODE83244_EIv1.0_0006340.1	tr|A0A4R0R596|A0A4R0R596_9APHY	***	GPI inositol-deacylase	IPR012908 (GPI inositol-deacylase PGAP1-like), IPR029058 (Alpha/Beta hydrolase fold)
SPODE83244_EIv1.0_0006340.2	tr|A0A4R0R596|A0A4R0R596_9APHY	***	GPI inositol-deacylase	IPR012908 (GPI inositol-deacylase PGAP1-like), IPR029058 (Alpha/Beta hydrolase fold)
SPODE83244_EIv1.0_0006350.1	tr|A0A8H7CKS8|A0A8H7CKS8_9AGAR	*-*	Cell polarity protein	IPR015915 (Kelch-type beta propeller)
SPODE83244_EIv1.0_0006350.2	tr|A0A8H8J4J6|A0A8H8J4J6_9AGAM	*-*	Cell polarity protein	IPR011043 (Galactose oxidase/kelch, beta-propeller), IPR015915 (Kelch-type beta propeller), IPR015916 (Galactose oxidase, beta-propeller)
SPODE83244_EIv1.0_0006350.3	tr|A0A8H8J4J6|A0A8H8J4J6_9AGAM	*-*	Cell polarity protein	IPR015915 (Kelch-type beta propeller)
SPODE83244_EIv1.0_0006360.1			Unknown protein
SPODE83244_EIv1.0_0006370.1	tr|A0A1C7MQF7|A0A1C7MQF7_GRIFR	***	Tip elongation aberrant protein 1	IPR011043 (Galactose oxidase/kelch, beta-propeller), IPR015915 (Kelch-type beta propeller)
SPODE83244_EIv1.0_0006370.2	tr|A0A1C7MQF7|A0A1C7MQF7_GRIFR	***	Tip elongation aberrant protein 1	IPR011043 (Galactose oxidase/kelch, beta-propeller), IPR015915 (Kelch-type beta propeller)
SPODE83244_EIv1.0_0006370.3	tr|A0A1C7MQF7|A0A1C7MQF7_GRIFR	***	Tip elongation aberrant protein 1	IPR011043 (Galactose oxidase/kelch, beta-propeller), IPR015915 (Kelch-type beta propeller)
SPODE83244_EIv1.0_0006370.4	tr|A0A8H6W9L5|A0A8H6W9L5_9AGAR	*-*	Cell polarity protein	IPR015915 (Kelch-type beta propeller)
SPODE83244_EIv1.0_0006370.5	tr|A0A8H6W9L5|A0A8H6W9L5_9AGAR	***	Cell polarity protein	IPR015915 (Kelch-type beta propeller)
SPODE83244_EIv1.0_0006380.1	tr|A0A1C7MP17|A0A1C7MP17_GRIFR	***	rRNA biogenesis protein RRP5	IPR011990 (Tetratricopeptide-like helical domain), IPR012340 (Nucleic acid-binding, OB-fold)	GO:0003676, GO:0006396
SPODE83244_EIv1.0_0006390.1	tr|S8EG20|S8EG20_FOMPI	***	Matrin-type domain-containing protein	IPR003604 (Zinc finger, U1-type), IPR031781 (SF3A2 domain)	GO:0003676, GO:0005634, GO:0008270, GO:0046872
SPODE83244_EIv1.0_0006390.2	tr|A0A165UL64|A0A165UL64_9APHY	***	Matrin-type domain-containing protein	IPR003604 (Zinc finger, U1-type), IPR031781 (SF3A2 domain)	GO:0003676, GO:0005634, GO:0008270, GO:0046872
SPODE83244_EIv1.0_0006390.3	tr|S8EG20|S8EG20_FOMPI	***	Matrin-type domain-containing protein	IPR003604 (Zinc finger, U1-type), IPR031781 (SF3A2 domain)	GO:0003676, GO:0005634, GO:0008270, GO:0046872
SPODE83244_EIv1.0_0006400.1	tr|A0A1Y2IE63|A0A1Y2IE63_PYCCO	***	Ribonuclease T1	IPR000026 (Guanine-specific ribonuclease N1/T1/U2)	GO:0003723, GO:0004521, GO:0004540, GO:0090501, GO:0090502
SPODE83244_EIv1.0_0006410.1	tr|S8EL45|S8EL45_FOMPI	***	DNA replication regulator SLD2	IPR021110 (DNA replication/checkpoint protein)	GO:0006270
SPODE83244_EIv1.0_0006420.1			Unknown protein
SPODE83244_EIv1.0_0006420.2			Unknown protein
SPODE83244_EIv1.0_0006420.3			Unknown protein
SPODE83244_EIv1.0_0006420.4			Unknown protein
SPODE83244_EIv1.0_0006430.1	tr|A0A4S4MSY0|A0A4S4MSY0_9APHY	*-*	PB1 domain-containing protein	IPR000270 (PB1 domain)
SPODE83244_EIv1.0_0006430.2	tr|A0A4S4MSY0|A0A4S4MSY0_9APHY	*-*	PB1 domain-containing protein	IPR000270 (PB1 domain)
SPODE83244_EIv1.0_0006430.3	tr|A0A4S4MSY0|A0A4S4MSY0_9APHY	*-*	PB1 domain-containing protein	IPR000270 (PB1 domain)
SPODE83244_EIv1.0_0006430.4	tr|A0A4S4MSY0|A0A4S4MSY0_9APHY	*-*	PB1 domain-containing protein	IPR000270 (PB1 domain)
SPODE83244_EIv1.0_0006430.5	tr|A0A4S4MSY0|A0A4S4MSY0_9APHY	*-*	PB1 domain-containing protein	IPR000270 (PB1 domain)
SPODE83244_EIv1.0_0006430.6	tr|A0A4S4MSY0|A0A4S4MSY0_9APHY	*-*	PB1 domain-containing protein	IPR000270 (PB1 domain)
SPODE83244_EIv1.0_0006430.7	tr|A0A4S4MSY0|A0A4S4MSY0_9APHY	*-*	PB1 domain-containing protein	IPR000270 (PB1 domain)
SPODE83244_EIv1.0_0006430.8	tr|A0A4S4MSY0|A0A4S4MSY0_9APHY	*-*	PB1 domain-containing protein
SPODE83244_EIv1.0_0006430.9	tr|A0A4S4MSY0|A0A4S4MSY0_9APHY	*-*	PB1 domain-containing protein	IPR000270 (PB1 domain)
SPODE83244_EIv1.0_0006430.10	tr|A0A4S4MSY0|A0A4S4MSY0_9APHY	*-*	PB1 domain-containing protein	IPR000270 (PB1 domain)
SPODE83244_EIv1.0_0006430.11	tr|A0A4S4MSY0|A0A4S4MSY0_9APHY	*-*	PB1 domain-containing protein	IPR000270 (PB1 domain)
SPODE83244_EIv1.0_0006430.12	tr|A0A4S4MSY0|A0A4S4MSY0_9APHY	*-*	PB1 domain-containing protein
SPODE83244_EIv1.0_0006430.13	tr|A0A4S4MSY0|A0A4S4MSY0_9APHY	*-*	PB1 domain-containing protein	IPR000270 (PB1 domain)
SPODE83244_EIv1.0_0006440.1	tr|A0A4R0RX42|A0A4R0RX42_9APHY	***	F-box domain-containing protein	IPR001810 (F-box domain)
SPODE83244_EIv1.0_0006440.2	tr|A0A4R0RX42|A0A4R0RX42_9APHY	***	F-box domain-containing protein	IPR001810 (F-box domain)
SPODE83244_EIv1.0_0006440.3	tr|A0A4R0RX42|A0A4R0RX42_9APHY	***	F-box domain-containing protein	IPR001810 (F-box domain)
SPODE83244_EIv1.0_0006440.4	tr|A0A4R0RX42|A0A4R0RX42_9APHY	***	F-box domain-containing protein	IPR001810 (F-box domain)
SPODE83244_EIv1.0_0006440.5	tr|A0A4R0RX42|A0A4R0RX42_9APHY	***	F-box domain-containing protein	IPR001810 (F-box domain)
SPODE83244_EIv1.0_0006440.6	tr|A0A4R0RX42|A0A4R0RX42_9APHY	***	F-box domain-containing protein	IPR001810 (F-box domain)
SPODE83244_EIv1.0_0006450.1	tr|A0A0H2SA41|A0A0H2SA41_9AGAM	***	Phenylacetyl-CoA ligase	IPR000873 (AMP-dependent synthetase/ligase), IPR025110 (AMP-binding enzyme C-terminal domain)	GO:0003824, GO:0016874
SPODE83244_EIv1.0_0006450.2	tr|A0A0H2SA41|A0A0H2SA41_9AGAM	***	Phenylacetyl-CoA ligase	IPR000873 (AMP-dependent synthetase/ligase), IPR025110 (AMP-binding enzyme C-terminal domain)	GO:0003824, GO:0016874
SPODE83244_EIv1.0_0006450.3	tr|A0A0H2SA41|A0A0H2SA41_9AGAM	***	Phenylacetyl-CoA ligase	IPR000873 (AMP-dependent synthetase/ligase), IPR025110 (AMP-binding enzyme C-terminal domain)	GO:0003824, GO:0016874
SPODE83244_EIv1.0_0006460.1	tr|A0A8E2DRS6|A0A8E2DRS6_9APHY	***	Mediator of RNA polymerase II transcription subunit 7	IPR009244 (Mediator complex, subunit Med7)
SPODE83244_EIv1.0_0006470.1	tr|A0A8H8JB19|A0A8H8JB19_9AGAM	*-*	Kinesin heavy chain
SPODE83244_EIv1.0_0006470.2	tr|A0A4S4M246|A0A4S4M246_9AGAM	*-*	Mediator of RNA polymerase II transcription subunit 7
SPODE83244_EIv1.0_0006480.1			Unknown protein
SPODE83244_EIv1.0_0006490.1			Unknown protein
SPODE83244_EIv1.0_0006500.1	tr|A0A401G6M1|A0A401G6M1_9APHY	***	37S ribosomal protein S25, mitochondrial	IPR016939 (Mitochondrial ribosomal protein S25)
SPODE83244_EIv1.0_0006510.1	tr|J4GSM1|J4GSM1_9APHY	***	PCI domain-containing protein	IPR000717 (Proteasome component (PCI) domain), IPR032675 (Leucine-rich repeat domain, L domain-like)
SPODE83244_EIv1.0_0006520.1	tr|A0A5C3P7X1|A0A5C3P7X1_9APHY	***	Cytochrome P450	IPR001128 (Cytochrome P450)
SPODE83244_EIv1.0_0006520.2	tr|A0A5C3P7X1|A0A5C3P7X1_9APHY	***	Cytochrome P450	IPR001128 (Cytochrome P450)
SPODE83244_EIv1.0_0006520.3	tr|A0A5C3P7X1|A0A5C3P7X1_9APHY	***	Cytochrome P450	IPR001128 (Cytochrome P450)
SPODE83244_EIv1.0_0006520.4	tr|A0A5C3P7X1|A0A5C3P7X1_9APHY	***	Cytochrome P450	IPR001128 (Cytochrome P450)
SPODE83244_EIv1.0_0006530.1	tr|A0A371D7D4|A0A371D7D4_9APHY	***	Cytochrome P450	IPR001128 (Cytochrome P450)	GO:0005506, GO:0016705, GO:0020037, GO:0055114
SPODE83244_EIv1.0_0006540.1	tr|A0A371D7D4|A0A371D7D4_9APHY	***	Cytochrome P450	IPR001128 (Cytochrome P450)	GO:0005506, GO:0016705, GO:0020037, GO:0055114
SPODE83244_EIv1.0_0006550.1			Unknown protein
SPODE83244_EIv1.0_0006560.1	tr|A0A371D7D4|A0A371D7D4_9APHY	***	Cytochrome P450	IPR001128 (Cytochrome P450)	GO:0005506, GO:0016705, GO:0020037, GO:0055114
SPODE83244_EIv1.0_0006570.1	tr|A0A371D7D4|A0A371D7D4_9APHY	***	Cytochrome P450	IPR001128 (Cytochrome P450)	GO:0005506, GO:0016705, GO:0020037, GO:0055114
SPODE83244_EIv1.0_0006570.2	tr|A0A371D7D4|A0A371D7D4_9APHY	***	Cytochrome P450	IPR001128 (Cytochrome P450)	GO:0005506, GO:0016705, GO:0020037, GO:0055114
SPODE83244_EIv1.0_0006580.1	tr|A0A5C3NS95|A0A5C3NS95_9AGAM	***	Phenylacetyl-CoA ligase	IPR000873 (AMP-dependent synthetase/ligase), IPR025110 (AMP-binding enzyme C-terminal domain)
SPODE83244_EIv1.0_0006590.1	tr|A0A4R0RJ20|A0A4R0RJ20_9APHY	***	CN hydrolase domain-containing protein	IPR003010 (Carbon-nitrogen hydrolase)
SPODE83244_EIv1.0_0006600.1	tr|A0A1Q3EB81|A0A1Q3EB81_LENED	*-*	Purarive Serine threonine protein kinase		GO:0016301, GO:0016310
SPODE83244_EIv1.0_0006600.2	tr|A0A1Q3EB81|A0A1Q3EB81_LENED	*-*	Purarive Serine threonine protein kinase		GO:0016301, GO:0016310
SPODE83244_EIv1.0_0006610.1	tr|A0A8H7CH41|A0A8H7CH41_9AGAR	*-*	Apolipoprotein n-acyltransferase
SPODE83244_EIv1.0_0006610.2	tr|A0A8H7CH41|A0A8H7CH41_9AGAR	*-*	Apolipoprotein n-acyltransferase
SPODE83244_EIv1.0_0006620.1			Unknown protein
SPODE83244_EIv1.0_0006630.1	tr|A0A4S4N3B7|A0A4S4N3B7_9APHY	***	ATP-grasp domain-containing protein	IPR000115 (Phosphoribosylglycinamide synthetase), IPR004733 (Phosphoribosylformylglycinamidine cyclo-ligase), IPR016185 (Pre-ATP-grasp domain), IPR016188 (PurM-like, N-terminal domain)
SPODE83244_EIv1.0_0006630.2	tr|A0A4S4N3B7|A0A4S4N3B7_9APHY	***	ATP-grasp domain-containing protein	IPR000115 (Phosphoribosylglycinamide synthetase), IPR004733 (Phosphoribosylformylglycinamidine cyclo-ligase), IPR016185 (Pre-ATP-grasp domain), IPR016188 (PurM-like, N-terminal domain)
SPODE83244_EIv1.0_0006630.3	tr|A0A4S4N3B7|A0A4S4N3B7_9APHY	***	ATP-grasp domain-containing protein	IPR000115 (Phosphoribosylglycinamide synthetase), IPR004733 (Phosphoribosylformylglycinamidine cyclo-ligase), IPR016185 (Pre-ATP-grasp domain), IPR016188 (PurM-like, N-terminal domain)
SPODE83244_EIv1.0_0006630.4	tr|A0A4S4N3B7|A0A4S4N3B7_9APHY	***	ATP-grasp domain-containing protein	IPR000115 (Phosphoribosylglycinamide synthetase), IPR004733 (Phosphoribosylformylglycinamidine cyclo-ligase), IPR016185 (Pre-ATP-grasp domain), IPR016188 (PurM-like, N-terminal domain)
SPODE83244_EIv1.0_0006630.5	tr|A0A4S4N3B7|A0A4S4N3B7_9APHY	***	ATP-grasp domain-containing protein	IPR000115 (Phosphoribosylglycinamide synthetase), IPR016185 (Pre-ATP-grasp domain), IPR016188 (PurM-like, N-terminal domain)
SPODE83244_EIv1.0_0006640.1	tr|A0A1C7MRJ3|A0A1C7MRJ3_GRIFR	***	Glycerol-3-phosphate dehydrogenase [NAD(+)]	IPR000571 (Zinc finger, CCCH-type), IPR020683 (Ankyrin repeat-containing domain)	GO:0004367, GO:0005975, GO:0006072, GO:0009331, GO:0016491, GO:0016616, GO:0046168, GO:0046872, GO:0051287, GO:0055114
SPODE83244_EIv1.0_0006640.2	tr|A0A1C7MRJ3|A0A1C7MRJ3_GRIFR	***	Glycerol-3-phosphate dehydrogenase [NAD(+)]	IPR000571 (Zinc finger, CCCH-type), IPR020683 (Ankyrin repeat-containing domain)	GO:0004367, GO:0005975, GO:0006072, GO:0009331, GO:0016491, GO:0016616, GO:0046168, GO:0046872, GO:0051287, GO:0055114
SPODE83244_EIv1.0_0006640.3	tr|A0A1C7MRJ3|A0A1C7MRJ3_GRIFR	***	Glycerol-3-phosphate dehydrogenase [NAD(+)]	IPR000571 (Zinc finger, CCCH-type), IPR020683 (Ankyrin repeat-containing domain)	GO:0004367, GO:0005975, GO:0006072, GO:0009331, GO:0016491, GO:0016616, GO:0046168, GO:0046872, GO:0051287, GO:0055114
SPODE83244_EIv1.0_0006640.4	tr|A0A1C7MRJ3|A0A1C7MRJ3_GRIFR	***	Glycerol-3-phosphate dehydrogenase [NAD(+)]	IPR000571 (Zinc finger, CCCH-type), IPR020683 (Ankyrin repeat-containing domain)	GO:0004367, GO:0005975, GO:0006072, GO:0009331, GO:0016491, GO:0016616, GO:0046168, GO:0046872, GO:0051287, GO:0055114
SPODE83244_EIv1.0_0006640.5	tr|A0A1C7MRJ3|A0A1C7MRJ3_GRIFR	***	Glycerol-3-phosphate dehydrogenase [NAD(+)]	IPR000571 (Zinc finger, CCCH-type)	GO:0004367, GO:0005975, GO:0006072, GO:0009331, GO:0016491, GO:0016616, GO:0046168, GO:0046872, GO:0051287, GO:0055114
SPODE83244_EIv1.0_0006640.6	tr|A0A1C7MRJ3|A0A1C7MRJ3_GRIFR	***	Glycerol-3-phosphate dehydrogenase [NAD(+)]	IPR000571 (Zinc finger, CCCH-type)	GO:0004367, GO:0005975, GO:0006072, GO:0009331, GO:0016491, GO:0016616, GO:0046168, GO:0046872, GO:0051287, GO:0055114
SPODE83244_EIv1.0_0006640.7	tr|A0A1C7MRJ3|A0A1C7MRJ3_GRIFR	***	Glycerol-3-phosphate dehydrogenase [NAD(+)]	IPR000571 (Zinc finger, CCCH-type)	GO:0004367, GO:0005975, GO:0006072, GO:0009331, GO:0016491, GO:0016616, GO:0046168, GO:0046872, GO:0051287, GO:0055114
SPODE83244_EIv1.0_0006650.1	tr|A0A0C3P3M9|A0A0C3P3M9_PHLGI	***	Glycerol-3-phosphate dehydrogenase [NAD(+)]	IPR006168 (Glycerol-3-phosphate dehydrogenase, NAD-dependent), IPR008927 (6-phosphogluconate dehydrogenase C-terminal domain-like), IPR013328 (6-phosphogluconate dehydrogenase, domain 2), IPR016040 (NAD(P)-binding domain)	GO:0004367, GO:0005975, GO:0006072, GO:0009331, GO:0016491, GO:0016616, GO:0046168, GO:0051287, GO:0055114
SPODE83244_EIv1.0_0006650.2	tr|A0A0C3P3M9|A0A0C3P3M9_PHLGI	***	Glycerol-3-phosphate dehydrogenase [NAD(+)]	IPR006168 (Glycerol-3-phosphate dehydrogenase, NAD-dependent), IPR008927 (6-phosphogluconate dehydrogenase C-terminal domain-like), IPR013328 (6-phosphogluconate dehydrogenase, domain 2), IPR016040 (NAD(P)-binding domain)	GO:0004367, GO:0005975, GO:0006072, GO:0009331, GO:0016491, GO:0016616, GO:0046168, GO:0051287, GO:0055114
SPODE83244_EIv1.0_0006650.3	tr|A0A0C3P3M9|A0A0C3P3M9_PHLGI	***	Glycerol-3-phosphate dehydrogenase [NAD(+)]	IPR006168 (Glycerol-3-phosphate dehydrogenase, NAD-dependent), IPR008927 (6-phosphogluconate dehydrogenase C-terminal domain-like), IPR013328 (6-phosphogluconate dehydrogenase, domain 2), IPR016040 (NAD(P)-binding domain)	GO:0004367, GO:0005975, GO:0006072, GO:0009331, GO:0016491, GO:0016616, GO:0046168, GO:0051287, GO:0055114
SPODE83244_EIv1.0_0006650.4	tr|A0A4R0RI33|A0A4R0RI33_9APHY	***	Glycerol-3-phosphate dehydrogenase [NAD(+)]	IPR006168 (Glycerol-3-phosphate dehydrogenase, NAD-dependent), IPR008927 (6-phosphogluconate dehydrogenase C-terminal domain-like), IPR013328 (6-phosphogluconate dehydrogenase, domain 2), IPR016040 (NAD(P)-binding domain)
SPODE83244_EIv1.0_0006660.1	tr|A0A0C3PWW1|A0A0C3PWW1_PHLGI	***	t-SNARE coiled-coil homology domain-containing protein	IPR010989 (SNARE), IPR021538 (Syntaxin-5, N-terminal, Sly1p-binding domain)	GO:0005484, GO:0005801, GO:0006888, GO:0006891, GO:0006906, GO:0016020, GO:0016021, GO:0016192, GO:0031201, GO:0048280
SPODE83244_EIv1.0_0006670.1	tr|A0A4V3XAD7|A0A4V3XAD7_9APHY	***	RRM domain-containing protein	IPR012677 (Nucleotide-binding alpha-beta plait domain)
SPODE83244_EIv1.0_0006680.1	tr|M2PYK0|M2PYK0_CERS8	***	UBC core domain-containing protein	IPR016135 (Ubiquitin-conjugating enzyme/RWD-like)	GO:0000166, GO:0005524, GO:0016740
SPODE83244_EIv1.0_0006680.2	tr|M2PYK0|M2PYK0_CERS8	***	UBC core domain-containing protein	IPR016135 (Ubiquitin-conjugating enzyme/RWD-like)	GO:0000166, GO:0005524, GO:0016740
SPODE83244_EIv1.0_0006680.3	tr|M2PYK0|M2PYK0_CERS8	***	UBC core domain-containing protein	IPR016135 (Ubiquitin-conjugating enzyme/RWD-like)	GO:0000166, GO:0005524, GO:0016740
SPODE83244_EIv1.0_0006690.1	tr|A0A1M2W7Q5|A0A1M2W7Q5_TRAPU	***	2OG-FeII_Oxy domain-containing protein	IPR027443 (Isopenicillin N synthase-like)	GO:0016491, GO:0055114
SPODE83244_EIv1.0_0006690.2	tr|A0A1M2W7Q5|A0A1M2W7Q5_TRAPU	***	2OG-FeII_Oxy domain-containing protein	IPR027443 (Isopenicillin N synthase-like)	GO:0016491, GO:0055114
SPODE83244_EIv1.0_0006690.3	tr|A0A1M2W7Q5|A0A1M2W7Q5_TRAPU	***	2OG-FeII_Oxy domain-containing protein	IPR027443 (Isopenicillin N synthase-like)	GO:0016491, GO:0055114
SPODE83244_EIv1.0_0006700.1	tr|A0A0W0FAQ3|A0A0W0FAQ3_9AGAR	*-*	Aminodeoxychorismate synthase		GO:0006541, GO:0009058
SPODE83244_EIv1.0_0006710.1	tr|A0A0W0FAQ3|A0A0W0FAQ3_9AGAR	*-*	Aminodeoxychorismate synthase		GO:0006541, GO:0009058
SPODE83244_EIv1.0_0006710.2	tr|A0A0W0FAQ3|A0A0W0FAQ3_9AGAR	*-*	Aminodeoxychorismate synthase		GO:0006541, GO:0009058
SPODE83244_EIv1.0_0006720.1	tr|A0A2H3IV64|A0A2H3IV64_WOLCO	***	Aminodeoxychorismate synthase	IPR010117 (Para-aminobenzoate synthase), IPR029062 (Class I glutamine amidotransferase-like)	GO:0006541, GO:0009058
SPODE83244_EIv1.0_0006720.2	tr|A0A2H3IV64|A0A2H3IV64_WOLCO	***	Aminodeoxychorismate synthase	IPR010117 (Para-aminobenzoate synthase), IPR029062 (Class I glutamine amidotransferase-like)	GO:0006541, GO:0009058
SPODE83244_EIv1.0_0006720.3	tr|A0A2H3IV64|A0A2H3IV64_WOLCO	***	Aminodeoxychorismate synthase	IPR010117 (Para-aminobenzoate synthase), IPR029062 (Class I glutamine amidotransferase-like)	GO:0006541, GO:0009058
SPODE83244_EIv1.0_0006720.4	tr|A0A2H3IV64|A0A2H3IV64_WOLCO	***	Aminodeoxychorismate synthase	IPR010117 (Para-aminobenzoate synthase), IPR029062 (Class I glutamine amidotransferase-like)	GO:0006541, GO:0009058
SPODE83244_EIv1.0_0006720.5	tr|A0A2H3IV64|A0A2H3IV64_WOLCO	***	Aminodeoxychorismate synthase	IPR010117 (Para-aminobenzoate synthase), IPR029062 (Class I glutamine amidotransferase-like)	GO:0006541, GO:0009058
SPODE83244_EIv1.0_0006720.6	tr|A0A2H3IV64|A0A2H3IV64_WOLCO	***	Aminodeoxychorismate synthase	IPR010117 (Para-aminobenzoate synthase), IPR029062 (Class I glutamine amidotransferase-like)	GO:0006541, GO:0009058
SPODE83244_EIv1.0_0006720.7	tr|A0A2H3IV64|A0A2H3IV64_WOLCO	***	Aminodeoxychorismate synthase	IPR010117 (Para-aminobenzoate synthase), IPR029062 (Class I glutamine amidotransferase-like)	GO:0006541, GO:0009058
SPODE83244_EIv1.0_0006720.8	tr|A0A2H3IV64|A0A2H3IV64_WOLCO	***	Aminodeoxychorismate synthase	IPR010117 (Para-aminobenzoate synthase), IPR029062 (Class I glutamine amidotransferase-like)	GO:0006541, GO:0009058
SPODE83244_EIv1.0_0006720.9	tr|A0A2H3IV64|A0A2H3IV64_WOLCO	***	Aminodeoxychorismate synthase	IPR010117 (Para-aminobenzoate synthase), IPR029062 (Class I glutamine amidotransferase-like)	GO:0006541, GO:0009058
SPODE83244_EIv1.0_0006730.1	tr|V2XEG6|V2XEG6_MONRO	***	Heat repeat protein	IPR016024 (Armadillo-type fold)
SPODE83244_EIv1.0_0006730.2	tr|V2XEG6|V2XEG6_MONRO	***	Heat repeat protein	IPR016024 (Armadillo-type fold)
SPODE83244_EIv1.0_0006730.3	tr|V2XEG6|V2XEG6_MONRO	***	Heat repeat protein	IPR016024 (Armadillo-type fold)
SPODE83244_EIv1.0_0006730.4	tr|V2XEG6|V2XEG6_MONRO	***	Heat repeat protein	IPR016024 (Armadillo-type fold)
SPODE83244_EIv1.0_0006740.1	tr|A0A5C2U457|A0A5C2U457_9APHY	***	CMP/dCMP-type deaminase domain-containing protein	IPR015517 (Deoxycytidylate deaminase-related)
SPODE83244_EIv1.0_0006740.2	tr|A0A5C2U457|A0A5C2U457_9APHY	***	CMP/dCMP-type deaminase domain-containing protein	IPR015517 (Deoxycytidylate deaminase-related)
SPODE83244_EIv1.0_0006750.1	tr|A0A0L6WZB5|A0A0L6WZB5_9AGAR	***	Ribonucleases P/MRP protein subunit pop3	IPR013241 (RNase P, subunit Pop3)	GO:0006364, GO:0008033
SPODE83244_EIv1.0_0006750.2	tr|A0A0L6WZB5|A0A0L6WZB5_9AGAR	***	Ribonucleases P/MRP protein subunit pop3	IPR013241 (RNase P, subunit Pop3)	GO:0006364, GO:0008033
SPODE83244_EIv1.0_0006750.3	tr|A0A0L6WZB5|A0A0L6WZB5_9AGAR	***	Ribonucleases P/MRP protein subunit pop3	IPR013241 (RNase P, subunit Pop3)	GO:0006364, GO:0008033
SPODE83244_EIv1.0_0006760.1			Unknown protein
SPODE83244_EIv1.0_0006770.1	tr|A0A401G6J1|A0A401G6J1_9APHY	***	N-acetyltransferase domain-containing protein	IPR016181 (Acyl-CoA N-acyltransferase)
SPODE83244_EIv1.0_0006780.1	tr|A0A1C7MRQ7|A0A1C7MRQ7_GRIFR	***	Arrestin_C domain-containing protein	IPR011022 (Arrestin C-terminal-like domain), IPR014756 (Immunoglobulin E-set)
SPODE83244_EIv1.0_0006780.2	tr|A0A1C7MRQ7|A0A1C7MRQ7_GRIFR	***	Arrestin_C domain-containing protein	IPR011022 (Arrestin C-terminal-like domain), IPR014756 (Immunoglobulin E-set)
SPODE83244_EIv1.0_0006780.3	tr|A0A1C7MRQ7|A0A1C7MRQ7_GRIFR	***	Arrestin_C domain-containing protein	IPR011022 (Arrestin C-terminal-like domain), IPR014756 (Immunoglobulin E-set)
SPODE83244_EIv1.0_0006790.1	tr|A0A286UHQ9|A0A286UHQ9_9AGAM	***	Short-chain dehydrogenase reductase family	IPR002347 (Short-chain dehydrogenase/reductase SDR)	GO:0016491, GO:0055114
SPODE83244_EIv1.0_0006790.2	tr|A0A286UHQ9|A0A286UHQ9_9AGAM	***	Short-chain dehydrogenase reductase family	IPR002347 (Short-chain dehydrogenase/reductase SDR)	GO:0016491, GO:0055114
SPODE83244_EIv1.0_0006790.3	tr|A0A286UHQ9|A0A286UHQ9_9AGAM	***	Short-chain dehydrogenase reductase family	IPR002347 (Short-chain dehydrogenase/reductase SDR)	GO:0016491, GO:0055114
SPODE83244_EIv1.0_0006800.1	tr|A0A8E2DSE1|A0A8E2DSE1_9APHY	***	DUF605-domain-containing protein	IPR023175 (Vacuolar protein sorting-associate protein Vta1/Callose synthase, N-terminal domain)
SPODE83244_EIv1.0_0006800.2	tr|A0A8E2DSE1|A0A8E2DSE1_9APHY	***	DUF605-domain-containing protein	IPR023175 (Vacuolar protein sorting-associate protein Vta1/Callose synthase, N-terminal domain)
SPODE83244_EIv1.0_0006800.3	tr|A0A8E2DSE1|A0A8E2DSE1_9APHY	***	DUF605-domain-containing protein	IPR023175 (Vacuolar protein sorting-associate protein Vta1/Callose synthase, N-terminal domain)
SPODE83244_EIv1.0_0006800.4	tr|A0A8E2DSE1|A0A8E2DSE1_9APHY	***	DUF605-domain-containing protein	IPR023175 (Vacuolar protein sorting-associate protein Vta1/Callose synthase, N-terminal domain)
SPODE83244_EIv1.0_0006800.5	tr|A0A4V2K1Z6|A0A4V2K1Z6_9APHY	***	Vta1 like-domain-containing protein	IPR023175 (Vacuolar protein sorting-associate protein Vta1/Callose synthase, N-terminal domain)
SPODE83244_EIv1.0_0006800.6	tr|A0A1Y2IE77|A0A1Y2IE77_PYCCO	***	DUF605-domain-containing protein	IPR023175 (Vacuolar protein sorting-associate protein Vta1/Callose synthase, N-terminal domain)
SPODE83244_EIv1.0_0006800.7	tr|A0A1Y2IE77|A0A1Y2IE77_PYCCO	***	DUF605-domain-containing protein	IPR023175 (Vacuolar protein sorting-associate protein Vta1/Callose synthase, N-terminal domain)
SPODE83244_EIv1.0_0006800.8	tr|A0A4V2K1Z6|A0A4V2K1Z6_9APHY	***	Vta1 like-domain-containing protein	IPR023175 (Vacuolar protein sorting-associate protein Vta1/Callose synthase, N-terminal domain)
SPODE83244_EIv1.0_0006810.1	tr|S8EFZ6|S8EFZ6_FOMPI	***	Cas1_AcylT domain-containing protein	IPR012419 (Cas1p 10 TM acyl transferase domain)	GO:0016020, GO:0016021
SPODE83244_EIv1.0_0006810.2	tr|A0A4S4LIA6|A0A4S4LIA6_9AGAM	***	Cas1_AcylT domain-containing protein	IPR012419 (Cas1p 10 TM acyl transferase domain)
SPODE83244_EIv1.0_0006810.3	tr|S8EFZ6|S8EFZ6_FOMPI	***	Cas1_AcylT domain-containing protein	IPR012419 (Cas1p 10 TM acyl transferase domain)	GO:0016020, GO:0016021
SPODE83244_EIv1.0_0006810.4	tr|S8EFZ6|S8EFZ6_FOMPI	***	Cas1_AcylT domain-containing protein	IPR012419 (Cas1p 10 TM acyl transferase domain)	GO:0016020, GO:0016021
SPODE83244_EIv1.0_0006810.5	tr|S8EFZ6|S8EFZ6_FOMPI	***	Cas1_AcylT domain-containing protein	IPR012419 (Cas1p 10 TM acyl transferase domain)	GO:0016020, GO:0016021
SPODE83244_EIv1.0_0006810.6	tr|S8EFZ6|S8EFZ6_FOMPI	***	Cas1_AcylT domain-containing protein	IPR012419 (Cas1p 10 TM acyl transferase domain)	GO:0016020, GO:0016021
SPODE83244_EIv1.0_0006820.1	tr|M2RSS3|M2RSS3_CERS8	***	Tethering factor for nuclear proteasome STS1	IPR013868 (Tethering factor for nuclear proteasome Cut8/Sts1)	GO:0005634, GO:0031144, GO:0071630
SPODE83244_EIv1.0_0006830.1	tr|A0A4Y9XYP1|A0A4Y9XYP1_9APHY	***	Tethering factor for nuclear proteasome STS1
SPODE83244_EIv1.0_0006830.2	tr|A0A4Y9XYP1|A0A4Y9XYP1_9APHY	***	Tethering factor for nuclear proteasome STS1
SPODE83244_EIv1.0_0006830.3	tr|A0A4Y9XYP1|A0A4Y9XYP1_9APHY	***	Tethering factor for nuclear proteasome STS1
SPODE83244_EIv1.0_0006830.4	tr|A0A4Y9XYP1|A0A4Y9XYP1_9APHY	***	Tethering factor for nuclear proteasome STS1
SPODE83244_EIv1.0_0006840.1	tr|A0A0C9ZGI5|A0A0C9ZGI5_9AGAM	***	RNA exonuclease 4	IPR012337 (Ribonuclease H-like domain)	GO:0003676, GO:0006364, GO:0008408, GO:0090305
SPODE83244_EIv1.0_0006850.1	tr|A0A4V3XJL6|A0A4V3XJL6_9APHY	*-*	Exonuclease domain-containing protein
SPODE83244_EIv1.0_0006850.2	tr|A0A4V3XJL6|A0A4V3XJL6_9APHY	*-*	Exonuclease domain-containing protein
SPODE83244_EIv1.0_0006860.1	tr|A0A3M7EGS8|A0A3M7EGS8_HORWE	*-*	AB hydrolase-1 domain-containing protein	IPR011008 (Dimeric alpha-beta barrel)
SPODE83244_EIv1.0_0006870.1	tr|A0A4R0RFJ5|A0A4R0RFJ5_9APHY	***	Rhomboid-like protein	IPR002610 (Peptidase S54, rhomboid)
SPODE83244_EIv1.0_0006870.2	tr|A0A4R0RFJ5|A0A4R0RFJ5_9APHY	***	Rhomboid-like protein	IPR002610 (Peptidase S54, rhomboid)
SPODE83244_EIv1.0_0006870.3	tr|A0A4R0RFJ5|A0A4R0RFJ5_9APHY	***	Rhomboid-like protein	IPR002610 (Peptidase S54, rhomboid)
SPODE83244_EIv1.0_0006880.1	tr|A0A8E2J540|A0A8E2J540_9APHY	***	NTF2-like protein	IPR032710 (NTF2-like domain)
SPODE83244_EIv1.0_0006880.2	tr|A0A5C2TXQ8|A0A5C2TXQ8_9APHY	***	NTF2-like protein	IPR032710 (NTF2-like domain)
SPODE83244_EIv1.0_0006890.1	tr|A0A4S4N3D6|A0A4S4N3D6_9APHY	***	Dilute domain-containing protein	IPR002710 (Dilute domain), IPR020683 (Ankyrin repeat-containing domain)
SPODE83244_EIv1.0_0006890.2	tr|A0A4S4N3D6|A0A4S4N3D6_9APHY	***	Dilute domain-containing protein	IPR002710 (Dilute domain), IPR020683 (Ankyrin repeat-containing domain)
SPODE83244_EIv1.0_0006900.1	tr|A0A165SKX2|A0A165SKX2_9AGAM	***	p-loop containing nucleoside triphosphate hydrolase protein	IPR001270 (ClpA/B family), IPR019489 (Clp ATPase, C-terminal), IPR027417 (P-loop containing nucleoside triphosphate hydrolase)	GO:0000002, GO:0005524, GO:0005759, GO:0016787, GO:0016887, GO:0034605, GO:0042026, GO:0043335, GO:0050821, GO:0051787
SPODE83244_EIv1.0_0006900.2	tr|A0A8E2DIF9|A0A8E2DIF9_9APHY	***	P-loop containing nucleoside triphosphate hydrolase protein	IPR001270 (ClpA/B family), IPR019489 (Clp ATPase, C-terminal), IPR027417 (P-loop containing nucleoside triphosphate hydrolase)
SPODE83244_EIv1.0_0006900.3	tr|A0A8E2DIF9|A0A8E2DIF9_9APHY	***	P-loop containing nucleoside triphosphate hydrolase protein	IPR001270 (ClpA/B family), IPR019489 (Clp ATPase, C-terminal), IPR027417 (P-loop containing nucleoside triphosphate hydrolase)
SPODE83244_EIv1.0_0006900.4	tr|A0A8E2DIF9|A0A8E2DIF9_9APHY	***	P-loop containing nucleoside triphosphate hydrolase protein	IPR001270 (ClpA/B family), IPR019489 (Clp ATPase, C-terminal), IPR027417 (P-loop containing nucleoside triphosphate hydrolase)
SPODE83244_EIv1.0_0006900.5	tr|A0A165SKX2|A0A165SKX2_9AGAM	***	p-loop containing nucleoside triphosphate hydrolase protein	IPR001270 (ClpA/B family), IPR027417 (P-loop containing nucleoside triphosphate hydrolase)	GO:0000002, GO:0005524, GO:0005759, GO:0016787, GO:0016887, GO:0034605, GO:0042026, GO:0043335, GO:0050821, GO:0051787
SPODE83244_EIv1.0_0006900.6	tr|A0A165SKX2|A0A165SKX2_9AGAM	***	p-loop containing nucleoside triphosphate hydrolase protein	IPR001270 (ClpA/B family), IPR027417 (P-loop containing nucleoside triphosphate hydrolase)	GO:0000002, GO:0005524, GO:0005759, GO:0016787, GO:0016887, GO:0034605, GO:0042026, GO:0043335, GO:0050821, GO:0051787
SPODE83244_EIv1.0_0006900.7	tr|A0A165SKX2|A0A165SKX2_9AGAM	***	p-loop containing nucleoside triphosphate hydrolase protein	IPR001270 (ClpA/B family), IPR027417 (P-loop containing nucleoside triphosphate hydrolase)	GO:0000002, GO:0005524, GO:0005759, GO:0016787, GO:0016887, GO:0034605, GO:0042026, GO:0043335, GO:0050821, GO:0051787
SPODE83244_EIv1.0_0006910.1	tr|A0A4Q9N5T3|A0A4Q9N5T3_9APHY	***	Rrp15p-domain-containing protein	IPR012459 (Ribosomal RNA-processing protein 15)
SPODE83244_EIv1.0_0006920.1	tr|A0A8E2AU80|A0A8E2AU80_9APHY	***	Lish motif-containing protein	IPR006594 (LIS1 homology motif), IPR006595 (CTLH, C-terminal LisH motif), IPR013144 (CRA domain), IPR024964 (CTLH/CRA C-terminal to LisH motif domain)
SPODE83244_EIv1.0_0006930.1	tr|A0A4S4N3E6|A0A4S4N3E6_9APHY	***	Protein kinase domain-containing protein	IPR011009 (Protein kinase-like domain)
SPODE83244_EIv1.0_0006930.2	tr|A0A4S4N3E6|A0A4S4N3E6_9APHY	***	Protein kinase domain-containing protein	IPR011009 (Protein kinase-like domain)
SPODE83244_EIv1.0_0006930.3	tr|A0A4S4N3E6|A0A4S4N3E6_9APHY	***	Protein kinase domain-containing protein	IPR011009 (Protein kinase-like domain)
SPODE83244_EIv1.0_0006940.1	tr|X8JTG2|X8JTG2_9AGAM	***	IQ calmodulin-binding domain protein, putative
SPODE83244_EIv1.0_0006950.1	tr|A0A8E2DRY2|A0A8E2DRY2_9APHY	***	DUF866-domain-containing protein	IPR008584 (Protein of unknown function DUF866, eukaryotic)
SPODE83244_EIv1.0_0006950.2	tr|A0A8E2DRY2|A0A8E2DRY2_9APHY	***	DUF866-domain-containing protein	IPR008584 (Protein of unknown function DUF866, eukaryotic)
SPODE83244_EIv1.0_0006960.1	tr|A0A060SMN8|A0A060SMN8_PYCCI	***	MRP-S28 domain-containing protein	IPR019349 (Ribosomal protein S24/S35, mitochondrial, conserved domain)	GO:0003735, GO:0005739, GO:0032543
SPODE83244_EIv1.0_0006970.1	tr|M2RST5|M2RST5_CERS8	***	CN hydrolase domain-containing protein	IPR003010 (Carbon-nitrogen hydrolase)	GO:0006807
SPODE83244_EIv1.0_0006970.2	tr|M2RST5|M2RST5_CERS8	***	CN hydrolase domain-containing protein	IPR003010 (Carbon-nitrogen hydrolase)	GO:0006807
SPODE83244_EIv1.0_0006980.1	tr|A0A8H7P8W5|A0A8H7P8W5_9APHY	***	Septin-type G domain-containing protein	IPR016491 (Septin), IPR027417 (P-loop containing nucleoside triphosphate hydrolase), IPR030379 (Septin-type guanine nucleotide-binding (G) domain)
SPODE83244_EIv1.0_0006980.2	tr|A0A8H7P8W5|A0A8H7P8W5_9APHY	***	Septin-type G domain-containing protein	IPR016491 (Septin), IPR027417 (P-loop containing nucleoside triphosphate hydrolase), IPR030379 (Septin-type guanine nucleotide-binding (G) domain)
SPODE83244_EIv1.0_0006980.3	tr|A0A8H7P8W5|A0A8H7P8W5_9APHY	***	Septin-type G domain-containing protein	IPR016491 (Septin), IPR027417 (P-loop containing nucleoside triphosphate hydrolase), IPR030379 (Septin-type guanine nucleotide-binding (G) domain)
SPODE83244_EIv1.0_0006980.4	tr|A0A8H7P8W5|A0A8H7P8W5_9APHY	***	Septin-type G domain-containing protein	IPR016491 (Septin), IPR027417 (P-loop containing nucleoside triphosphate hydrolase), IPR030379 (Septin-type guanine nucleotide-binding (G) domain)
[truncated: 31,154 more rows]
