# Supplementary material for: Nuclear and Mitochondrial Genome Assemblies for the Endangered Wood-Decaying Fungus Somion occarium
Source: Genome Biol Evol. 2025 Jan 10;17(1):evaf003. doi: 10.1093/gbe/evaf003 (PMC11783313; doi:10.1093/gbe/evaf003)
Supplement: evaf003_Supplementary_Data [file evaf003_supplementary_data.zip › gfSpoDele1_run_dbcan.txt]

Gene ID	EC#	HMMER	dbCAN_sub	DIAMOND	#ofTools
SPODE83244_EIv1.0_0000250.1	-	AA9(10-227)	AA9_e39	AA9+CBM1	3
SPODE83244_EIv1.0_0001580.1	-	GT22(50-533)	GT22_e11	GT22	3
SPODE83244_EIv1.0_0002070.1	3.2.1.4:10|3.1.1.-:1	CE12(84-288)	CBM1_e65+CE12_e43	-	2
SPODE83244_EIv1.0_0003000.1	2.4.1.16:26|2.4.1.16:26	GT2(202-361)	GT2+GT2	GT2	3
SPODE83244_EIv1.0_0003300.1	3.2.1.58:29|3.2.1.21:6|3.2.1.75:2	GH5_9(89-395)	GH5_e297	GH5_9	3
SPODE83244_EIv1.0_0004820.1	-	CBM21(303-446)	CBM21_e14	-	2
SPODE83244_EIv1.0_0004870.1	-	GH28(105-394)	GH28_e69	GH28	3
SPODE83244_EIv1.0_0004880.1	-	GH89(72-757)	GH89_e15	GH89	3
SPODE83244_EIv1.0_0004890.1	-	GH89(60-723)	GH89_e15	GH89	3
SPODE83244_EIv1.0_0004910.1	-	GH20(174-510)	GH20_e17	GH20	3
SPODE83244_EIv1.0_0005060.1	3.2.1.113:99	GH47(97-576)	GH47_e17	GH47	3
SPODE83244_EIv1.0_0005240.1	2.4.1.16:11	GT2(652-1175)	GT2	GT2	3
SPODE83244_EIv1.0_0005440.1	-	GH92(285-803)	GH92_e42	GH92	3
SPODE83244_EIv1.0_0005700.1	-	GT8(6-228)	GT8_e168	GT8	3
SPODE83244_EIv1.0_0006020.1	-	GT22(7-422)	GT22_e31	GT22	3
SPODE83244_EIv1.0_0006120.1	2.4.1.80:3|2.4.1.-:1	GT21(65-324)	GT21_e21	GT21	3
SPODE83244_EIv1.0_0006170.1	-	PL35(518-707)	PL35_e7	PL35	3
SPODE83244_EIv1.0_0006290.1	3.2.1.4:10|3.2.1.4:20	GH5_5(83-365)	CBM1_e65+GH5_e65	CBM1+GH5_5	3
SPODE83244_EIv1.0_0006320.1	-	CE1(30-285)	-	-	1
SPODE83244_EIv1.0_0007920.1	3.2.1.78:7	GH5_7(67-377)	GH5_e286	GH5_7	3
SPODE83244_EIv1.0_0008380.1	-	GH16_2(201-551)	GH16_e119	GH16_2	3
SPODE83244_EIv1.0_0008490.1	-	GH16_2(208-558)	GH16_e119	GH16_2	3
SPODE83244_EIv1.0_0009370.1	1.1.3.-:1	AA7(145-333)	AA7_e0	-	2
SPODE83244_EIv1.0_0009820.1	-	GH16_1(110-343)	GH16_e191	GH16_1	3
SPODE83244_EIv1.0_0009910.1	4.2.2.3:1	PL8(440-683)	PL8_e26	PL8_4	3
SPODE83244_EIv1.0_0009920.1	4.2.2.3:1	PL8(482-727)	PL8_e26	PL8_4	3
SPODE83244_EIv1.0_0010240.1	3.2.1.151:27|3.2.1.150:4|3.2.1.151:5|3.2.1.151:27|3.2.1.150:4	GH74(80-190)	GH74_e1+GH74_e0+GH74_e1	CBM1+GH74	3
SPODE83244_EIv1.0_0010600.1	-	AA4(68-265)	-	-	1
SPODE83244_EIv1.0_0010670.1	-	PL38(278-527)	PL38_e5	PL38	3
SPODE83244_EIv1.0_0010900.1	-	GH131(18-150)	GH131_e1	GH131	3
SPODE83244_EIv1.0_0011050.1	-	GT8(4-267)	GT8_e110	GT8	3
SPODE83244_EIv1.0_0011240.1	3.2.1.21:16|3.2.1.-:3	GH3(140-322)	GH3_e223	CBM1+GH3+3.2.1.21+3.2.1.-	3
SPODE83244_EIv1.0_0011620.1	2.4.1.256:6	GT59(26-418)	GT59_e3	GT59	3
SPODE83244_EIv1.0_0011920.1	2.4.1.173:13	GT1(956-1374)	GT1_e24	GT1	3
SPODE83244_EIv1.0_0012000.1	3.5.1.41:2	CE4(207-318)	CE4_e169	CE4	3
SPODE83244_EIv1.0_0012010.1	-|-	GH72(23-340)	GH72_e4+CBM43_e24	CBM43+GH72	3
SPODE83244_EIv1.0_0012110.1	3.2.1.14:1|3.2.1.14:1|-	GH18(3-264)	GH18_e134+CBM5_e97+CBM5_e40	CBM5+GH18+3.2.1.14	3
SPODE83244_EIv1.0_0013020.1	3.2.1.22:15	GH27(125-392)	GH27_e18	GH27+3.2.1.22	3
SPODE83244_EIv1.0_0013180.1	3.2.1.21:16|3.2.1.-:3	GH3(146-365)	GH3_e223	CBM1+GH3+3.2.1.21+3.2.1.-	3
SPODE83244_EIv1.0_0013440.1	3.2.1.6:1	GH16_1(78-312)	GH16_e224	GH16_1+3.2.1.6	3
SPODE83244_EIv1.0_0013730.1	3.2.1.6:1	GH16_1(166-408)	GH16_e237	GH16_1	3
SPODE83244_EIv1.0_0014050.1	-	GT25(251-395)	-	-	1
SPODE83244_EIv1.0_0014100.1	3.2.1.89:16	GH53(21-338)	GH53_e5	GH53+3.2.1.89	3
SPODE83244_EIv1.0_0015730.1	-	AA9(7-218)	AA9_e38	AA9	3
SPODE83244_EIv1.0_0015790.1	-	GT17(65-349)	GT17_e15	GT17	3
SPODE83244_EIv1.0_0015800.1	1.11.1.16:9|1.11.1.13:5|1.11.1.-:1	AA2(28-287)	AA2_e2	AA2	3
SPODE83244_EIv1.0_0015950.1	3.2.1.20:3	GH31_1(307-849)	GH31_e78	GH31	3
SPODE83244_EIv1.0_0016050.1	1.11.1.14:8	AA2(40-301)	AA2_e14	AA2	3
SPODE83244_EIv1.0_0016070.1	1.11.1.16:9|1.11.1.13:5|1.11.1.-:1	AA2(39-298)	AA2_e2	AA2	3
SPODE83244_EIv1.0_0016120.1	1.10.3.2:77	AA1_1(36-336)	AA1_e33	AA1_1	3
SPODE83244_EIv1.0_0016390.1	1.11.1.16:9|1.11.1.13:5|1.11.1.-:1	AA2(40-293)	AA2_e2	AA2	3
SPODE83244_EIv1.0_0016630.1	-	AA3_2(16-608)	AA3_e21	AA3_2	3
SPODE83244_EIv1.0_0016780.1	2.4.1.142:10|2.4.1.-:1	GT33(45-506)	GT33_e1	GT33	3
SPODE83244_EIv1.0_0017700.1	-	GT49(233-472)	GT49_e3	GT49	3
SPODE83244_EIv1.0_0017800.1	1.14.99.54:1|1.14.99.56:1	AA9(8-238)	AA9_e34	AA9+1.14.99.54+1.14.99.56	3
SPODE83244_EIv1.0_0017860.1	3.2.1.24:32	GH38(365-492)	GH38_e20	GH38	3
SPODE83244_EIv1.0_0017980.1	-	AA1(69-532)	AA1_e15	AA1	3
SPODE83244_EIv1.0_0018820.1	2.4.1.1:158	GT35(146-861)	GT35_e0	GT35	3
SPODE83244_EIv1.0_0019220.1	3.2.1.174:2	GH78(37-421)	GH78_e52	GH78	3
SPODE83244_EIv1.0_0019850.1	-	GH13_1(55-361)	GH13_e112	CBM20+GH13_1	3
SPODE83244_EIv1.0_0020000.1	2.4.1.15:11	GT20(142-609)	GT20_e24	GT20	3
SPODE83244_EIv1.0_0020870.1	-	GH44(268-699)	GH44_e8	GH44	3
SPODE83244_EIv1.0_0021530.1	1.1.3.13:12	AA3_3(7-600)	AA3_e3	AA3_3	3
SPODE83244_EIv1.0_0021630.1	-	GH76(68-346)	-	-	1
SPODE83244_EIv1.0_0022130.1	-|-	GH35(127-450)	GH35_e46+CBM67_e19	GH35	3
SPODE83244_EIv1.0_0022500.1	-	GH16_1(61-274)	GH16_e186	-	2
SPODE83244_EIv1.0_0022540.1	3.2.1.131:6	GH115(37-678)	GH115_e0	GH115	3
SPODE83244_EIv1.0_0022690.1	-	CE16(30-299)	CE16_e8	CE16	3
SPODE83244_EIv1.0_0023100.1	-	GH79(113-545)	GH79_e13	GH79	3
SPODE83244_EIv1.0_0023110.1	-	GH79(90-484)	GH79_e13	GH79	3
SPODE83244_EIv1.0_0023120.1	-	GH79(95-487)	GH79_e13	GH79	3
SPODE83244_EIv1.0_0023280.1	-	CE2(150-348)	CE2_e3	CE0	3
SPODE83244_EIv1.0_0024920.1	2.4.1.-:29	GT24(1271-1518)	GT24_e1	GT24	3
SPODE83244_EIv1.0_0025510.1	-	GH5_50(88-386)	GH5_e146	GH5_50	3
SPODE83244_EIv1.0_0026200.1	3.1.3.12:1	GT20(180-679)	GT20_e19	GT20	3
SPODE83244_EIv1.0_0026570.1	-	GH76(110-373)	-	-	1
SPODE83244_EIv1.0_0026990.1	1.14.99.54:1	AA9(54-268)	AA9_e49	AA9+CBM1	3
SPODE83244_EIv1.0_0027240.1	-	GH47(46-496)	GH47_e13	GH47	3
SPODE83244_EIv1.0_0027650.1	1.14.99.54:1	AA9(5-223)	AA9_e33	AA9+1.14.99.54	3
SPODE83244_EIv1.0_0027910.1	1.11.1.16:9|1.11.1.13:5|1.11.1.-:1	AA2(44-297)	AA2_e2	AA2	3
SPODE83244_EIv1.0_0028640.1	3.2.1.67:7|3.2.1.-:2	GH28(72-396)	GH28_e58	-	2
SPODE83244_EIv1.0_0029230.1	3.2.1.17:4	GH25(31-215)	GH25_e51	GH25	3
SPODE83244_EIv1.0_0029550.1	-	GH47(65-515)	GH47_e13	GH47	3
SPODE83244_EIv1.0_0030240.1	-	GH16_19(111-279)	GH16_e95	CBM18+GH16_19	3
SPODE83244_EIv1.0_0030380.1	-	CE16(44-296)	CE16_e8	-	2
SPODE83244_EIv1.0_0030620.1	3.2.1.17:41	GH25(31-215)	GH25_e226	-	2
SPODE83244_EIv1.0_0030750.1	3.2.1.22:2	GH27(178-432)	GH27_e38	GH27	3
SPODE83244_EIv1.0_0030990.1	3.2.1.99:1	GH43_5(33-309)	GH43_e109	GH43_5	3
SPODE83244_EIv1.0_0031010.1	3.2.1.52:2	GH20(168-505)	GH20_e97	GH20+3.2.1.52	3
SPODE83244_EIv1.0_0031450.1	2.4.1.16:11	GT2(1239-1747)	GT2	GT2	3
SPODE83244_EIv1.0_0031480.1	-	CE4(73-178)	CE4_e234	-	2
SPODE83244_EIv1.0_0031670.1	-	GH18(150-550)	GH18_e429	-	2
SPODE83244_EIv1.0_0032100.1	-	AA3_2(11-589)	AA3_e21	AA3_2	3
SPODE83244_EIv1.0_0033460.1	3.2.1.176:83|3.2.1.132:6|3.2.1.4:2|3.2.1.4:10	GH7(20-450)	GH7_e0+CBM1_e16	CBM1+GH7	3
SPODE83244_EIv1.0_0033990.1	-	AA3_2(17-579)	AA3_e34	AA3_2	3
SPODE83244_EIv1.0_0034040.1	-	AA3_2(64-623)	AA3_e34	AA3_2	3
SPODE83244_EIv1.0_0034080.1	-	AA3_2(42-630)	AA3_e8	AA3_2	3
SPODE83244_EIv1.0_0034660.1	-	CE4(157-274)	CE4_e93	CE4	3
SPODE83244_EIv1.0_0034670.1	-	CE4(153-268)	CE4_e93	CE4	3
SPODE83244_EIv1.0_0035590.1	-	GT32(84-161)	GT32_e55	GT32	3
SPODE83244_EIv1.0_0035680.1	-	GH18(123-581)	GH18_e429	GH18	3
SPODE83244_EIv1.0_0036490.1	-	AA9(8-224)	AA9_e51	AA9	3
SPODE83244_EIv1.0_0036710.1	2.4.1.16:26|2.4.1.16:26	GT2(206-377)+GT2(354-557)	GT2+GT2	GT2	3
SPODE83244_EIv1.0_0036760.1	3.2.1.25:3	GH2(7-678)	GH2_e138	GH2	3
SPODE83244_EIv1.0_0036840.1	-	GH79(41-361)	GH79_e13	-	2
SPODE83244_EIv1.0_0037490.1	2.4.1.18:166|2.4.1.18:50	GH13_8(231-524)	CBM48_e32+GH13_e20	CBM48+GH13_8	3
SPODE83244_EIv1.0_0037570.1	-	GH16_2(200-558)	GH16_e119	GH16_2	3
SPODE83244_EIv1.0_0038080.1	-	GH105(135-359)	GH105_e58	GH0	3
SPODE83244_EIv1.0_0038270.1	2.4.1.265:13|2.4.1.-:9	GT57(54-515)	GT57_e1	GT57	3
SPODE83244_EIv1.0_0038600.1	-	GH177(41-258)	-	-	1
SPODE83244_EIv1.0_0038760.1	-	GH135(12-200)	GH135_e11	-	2
SPODE83244_EIv1.0_0038800.1	-	GH9(56-514)	GH9_e15	GH9	3
SPODE83244_EIv1.0_0039230.1	-	GH105(70-389)	GH105_e57	GH105	3
SPODE83244_EIv1.0_0039710.1	-	GH128(55-274)	GH128_e16	-	2
SPODE83244_EIv1.0_0039880.1	3.2.1.4:1	GH45_1(24-223)	GH45_e8	GH45	3
SPODE83244_EIv1.0_0040140.1	-	GH105(141-317)	GH105_e58	GH0	3
SPODE83244_EIv1.0_0040380.1	-	GT2(496-711)	-	GT0	2
SPODE83244_EIv1.0_0040410.1	3.2.1.39:7	GH16_4(238-566)	GH16_e102	GH16_4	3
SPODE83244_EIv1.0_0040440.1	-	GT2(494-703)	-	GT0	2
SPODE83244_EIv1.0_0040830.1	1.1.3.13:12	AA3_3(5-625)	AA3_e3	AA3_3+1.1.3.13	3
SPODE83244_EIv1.0_0040930.1	2.4.1.109:12	GT39(70-309)	GT39_e9	GT39	3
SPODE83244_EIv1.0_0040990.1	3.2.1.8:45	GH10(90-382)	GH10_e64	CBM1+GH10	3
SPODE83244_EIv1.0_0041100.1	3.2.1.120:1|3.2.1.21:1	GH3(143-367)	GH3_e139	GH3	3
SPODE83244_EIv1.0_0042010.1	3.2.1.113:6	GH47(57-490)	GH47_e0	GH47	3
SPODE83244_EIv1.0_0042150.1	-	GH125(73-482)	GH125_e2	GH125	3
SPODE83244_EIv1.0_0042240.1	-	GH128(146-358)	GH128_e32	-	2
SPODE83244_EIv1.0_0042570.1	1.1.3.-:1	AA7(28-455)	AA7_e0	-	2
SPODE83244_EIv1.0_0042720.1	1.1.3.-:1	AA7(28-455)	AA7_e0	-	2
SPODE83244_EIv1.0_0042830.1	3.2.1.4:2|3.2.1.37:2	GH5_22(48-342)	GH5_e288	GH5_22	3
SPODE83244_EIv1.0_0042840.1	3.2.1.4:2|3.2.1.37:2	GH5_22(47-340)	GH5_e288	GH5_22+3.2.1.37	3
SPODE83244_EIv1.0_0043360.1	2.4.1.11:48	GT3(17-636)	GT3_e0	GT3	3
SPODE83244_EIv1.0_0043380.1	-	GT69(149-376)	GT69_e0	GT69	3
SPODE83244_EIv1.0_0043450.1	-	AA3_2(30-601)	AA3_e33	AA3_2	3
SPODE83244_EIv1.0_0043670.1	3.2.1.37:8	GH3(67-318)	GH3_e21	GH3	3
SPODE83244_EIv1.0_0044170.1	2.4.1.186:3	GT8(106-323)	GT8_e149	-	2
SPODE83244_EIv1.0_0044310.1	-	AA9(9-223)	AA9_e38	-	2
SPODE83244_EIv1.0_0044340.1	-	AA3_2(1-478)	AA3_e34	AA3_2	3
SPODE83244_EIv1.0_0044350.1	-	PL42(55-382)	PL42_e6	PL42	3
SPODE83244_EIv1.0_0044630.1	-	AA4(162-404)	AA4_e1	-	2
SPODE83244_EIv1.0_0045970.1	2.4.1.131:20|2.4.1.-:1	GT15(97-324)	GT15_e0	GT15	3
SPODE83244_EIv1.0_0046380.1	-	GH85(75-410)	GH85_e11	GH85	3
SPODE83244_EIv1.0_0046490.1	3.2.1.176:83|3.2.1.132:6|3.2.1.4:2|3.2.1.4:10	GH7(20-449)	GH7_e0+CBM1_e16	CBM1+GH7	3
SPODE83244_EIv1.0_0046500.1	3.2.1.176:83|3.2.1.132:6|3.2.1.4:2|3.2.1.4:10	GH7(20-449)	GH7_e0+CBM1_e16	CBM1+GH7	3
SPODE83244_EIv1.0_0046600.1	1.14.99.54:1	AA9(12-222)	AA9_e33	AA9+1.14.99.54	3
SPODE83244_EIv1.0_0047050.1	-	PL38(69-361)	PL38_e5	PL38	3
SPODE83244_EIv1.0_0047130.1	3.2.1.21:3	GH3(37-251)	GH3_e51	GH3	3
SPODE83244_EIv1.0_0047340.1	3.2.1.20:9|3.2.1.84:3	GH31_1(245-767)	GH31_e7	GH31	3
SPODE83244_EIv1.0_0047460.1	3.2.1.21:3|3.2.1.45:1|3.2.1.104:1	GH5_12(29-578)	GH5_e145	GH5_12	3
SPODE83244_EIv1.0_0047520.1	1.14.99.54:4|1.14.99.56:2	AA9(94-215)	AA9_e46	-	2
SPODE83244_EIv1.0_0047770.1	-	CBM21(332-437)	CBM21_e12	-	2
SPODE83244_EIv1.0_0047880.1	3.2.1.4:6|3.2.1.4:6	GH12(108-178)	GH12_e40+GH12_e40	-	2
SPODE83244_EIv1.0_0047960.1	-	PL14(148-320)	PL14_e6	-	2
SPODE83244_EIv1.0_0048020.1	2.4.1.257:6|2.4.1.132:6	GT4(228-417)	GT4_e2823	GT4	3
SPODE83244_EIv1.0_0048140.1	-	PL14_4(86-303)	PL14_e19	-	2
SPODE83244_EIv1.0_0048150.1	-	PL14_4(171-388)	PL14_e19	-	2
SPODE83244_EIv1.0_0049030.1	-	GH88(71-397)	GH88_e5	GH88	3
SPODE83244_EIv1.0_0050270.1	2.4.1.231:3	GT4(492-663)	GT4_e3141	GT4+2.4.1.231	3
SPODE83244_EIv1.0_0050550.1	3.2.1.21:3	GH3(37-249)	GH3_e51	GH3	3
SPODE83244_EIv1.0_0051200.1	-	GH105(15-328)	GH105_e58	-	2
SPODE83244_EIv1.0_0051230.1	3.2.1.1:16	GH13_1(62-367)	GH13_e19	GH13_1+3.2.1.1	3
SPODE83244_EIv1.0_0051570.1	-	AA7(150-350)	-	-	1
SPODE83244_EIv1.0_0051620.1	3.2.1.106:25|3.2.1.-:4	GH63(588-803)	GH63_e12	GH63	3
SPODE83244_EIv1.0_0051840.1	3.2.1.177:12	GH31_3(267-700)	GH31_e31	GH31	3
SPODE83244_EIv1.0_0052240.1	-	CE16(18-259)	CE16_e11	-	2
SPODE83244_EIv1.0_0052950.1	3.2.1.145:2|3.2.1.145:2	GH43_24(45-283)	GH43_e60+CBM35_e81	CBM35+GH43_24+3.2.1.145	3
SPODE83244_EIv1.0_0053330.1	2.4.1.131:20|2.4.1.-:1	GT15(68-338)	GT15_e0	GT15	3
SPODE83244_EIv1.0_0053640.1	-	GT28(18-126)	GT1_e485	-	2
SPODE83244_EIv1.0_0053740.1	2.4.1.183:18|2.4.1.-:2|2.4.1.183:36|2.4.1.-:11	GH13_22(99-500)+GH13_22(1153-1619)	GH13_e196+GT5_e25	GH13_22+GT5	3
SPODE83244_EIv1.0_0054330.1	-	CE16(18-259)	CE16_e11	-	2
SPODE83244_EIv1.0_0054790.1	2.4.1.34:56	GT48(736-1504)	GT48_e0	GT48	3
SPODE83244_EIv1.0_0055530.1	-	GH5_50(151-432)	GH5_e237	GH5_50	3
SPODE83244_EIv1.0_0055540.1	2.4.1.258:10	GT58(37-395)	GT58_e1	GT58	3
SPODE83244_EIv1.0_0055800.1	3.2.1.58:16	GH55_2(63-793)	GH55_e8	GH55	3
SPODE83244_EIv1.0_0055810.1	-	GH5_9(330-637)	GH5_e217	GH5_9	3
SPODE83244_EIv1.0_0056160.1	3.2.1.21:16|3.2.1.-:3	GH3(219-419)	GH3_e223	GH3	3
SPODE83244_EIv1.0_0056240.1	-	AA5_1(214-756)	AA5_e13	AA5_1	3
SPODE83244_EIv1.0_0056270.1	1.1.99.18:3	AA8(2-100)	AA8_e1	-	2
SPODE83244_EIv1.0_0056420.1	-	GT22(6-416)	GT22_e25	GT22	3
SPODE83244_EIv1.0_0056640.1	2.4.1.-:14	GT50(180-450)	GT50_e0	GT50	3
SPODE83244_EIv1.0_0056720.1	-	GH16_2(202-552)	GH16_e119	GH16_2	3
SPODE83244_EIv1.0_0056990.1	-	GH16_2(1-294)	GH16_e119	GH16_2	3
SPODE83244_EIv1.0_0057010.1	-	GH16_2(191-537)	GH16_e119	GH16_2	3
SPODE83244_EIv1.0_0057510.1	2.4.1.109:13	GT39(146-384)	GT39_e30	GT39	3
SPODE83244_EIv1.0_0057910.1	-	CE16(28-298)	CE16_e2	CE16	3
SPODE83244_EIv1.0_0058660.1	3.1.1.72:3|-	CE1(39-193)	CE1_e20+CBM1_e41	CBM1+CE1	3
SPODE83244_EIv1.0_0059110.1	3.2.1.91:55|3.2.1.4:4	GH6(116-412)	GH6_e20	CBM1+GH6+3.2.1.91	3
SPODE83244_EIv1.0_0059580.1	-	AA3_2(12-597)	AA3_e21	AA3_2	3
SPODE83244_EIv1.0_0059600.1	-	AA3_2(14-598)	AA3_e21	AA3_2	3
SPODE83244_EIv1.0_0060030.1	3.2.1.25:4	GH2(29-818)	GH2_e23	GH2	3
SPODE83244_EIv1.0_0060700.1	-	GT2(52-284)	GT2	GT2	3
SPODE83244_EIv1.0_0060890.1	-	PL1_9(79-255)	PL1_e27	PL1	3
SPODE83244_EIv1.0_0060960.1	3.2.1.14:2	GH18(41-412)	GH18_e236	GH18	3
SPODE83244_EIv1.0_0061360.1	3.2.1.6:1	GH16_1(62-299)	GH16_e224	GH16_1+3.2.1.6	3
SPODE83244_EIv1.0_0061710.1	3.2.1.6:1	GH16_1(70-235)	GH16_e224	-	2
SPODE83244_EIv1.0_0062220.1	-	AA2(115-363)	AA2_e1	AA2	3
SPODE83244_EIv1.0_0063170.1	2.4.1.16:26|2.4.1.16:26	GT2(405-568)	GT2+GT2	GT2	3
SPODE83244_EIv1.0_0063430.1	3.2.1.6:1	GH16_1(132-374)	GH16_e224	GH16_1	3
SPODE83244_EIv1.0_0063930.1	-	GH92(292-806)	GH92_e42	GH92	3
SPODE83244_EIv1.0_0064120.1	-	AA5_1(41-595)	AA5_e5	AA5_1	3
SPODE83244_EIv1.0_0064380.1	-	AA3_2(34-628)	AA3_e21	AA3_2	3
SPODE83244_EIv1.0_0064790.1	-	GH79(56-514)	GH79_e9	-	2
SPODE83244_EIv1.0_0064940.1	1.14.99.54:1	AA9(11-230)	AA9_e25	AA9	3
SPODE83244_EIv1.0_0065900.1	3.2.1.8:31	GH10(165-355)	GH10_e40	-	2
SPODE83244_EIv1.0_0065910.1	3.2.1.8:31	GH10(4-315)	GH10_e40	CBM1+GH10+3.2.1.8	3
SPODE83244_EIv1.0_0066160.1	3.2.1.78:7	GH5_7(137-416)	GH5_e286	CBM1+GH5_7	3
SPODE83244_EIv1.0_0066180.1	-	GH154(18-366)	GH154_e10	GH154	3
SPODE83244_EIv1.0_0066950.1	3.2.1.22:58|2.4.1.-:1	GH27(208-463)	GH27_e14	CBM1+GH27	3
SPODE83244_EIv1.0_0068270.1	1.11.1.16:9|1.11.1.13:5|1.11.1.-:1	AA2(45-297)	AA2_e2	AA2+1.11.1.13	3
SPODE83244_EIv1.0_0068460.1	1.11.1.16:9|1.11.1.13:5|1.11.1.-:1	AA2(144-397)	AA2_e2	AA2	3
SPODE83244_EIv1.0_0068480.1	-	PL14_5(94-303)	PL14_e12	PL14_5	3
SPODE83244_EIv1.0_0068600.1	3.2.1.14:25	GH18(84-426)	GH18_e20	GH18	3
SPODE83244_EIv1.0_0068630.1	1.14.99.54:2|1.14.99.56:2	AA9(8-215)	AA9_e37	-	2
SPODE83244_EIv1.0_0069810.1	1.11.1.16:9|1.11.1.13:5|1.11.1.-:1	AA2(43-296)	AA2_e2	AA2	3
SPODE83244_EIv1.0_0070500.1	3.2.1.58:3	GH55_2(44-754)	GH55_e9	GH55+3.2.1.58	3
SPODE83244_EIv1.0_0070570.1	2.4.1.16:11	GT2(433-937)	GT2	GT2	3
SPODE83244_EIv1.0_0070620.1	-	GT76(72-445)	GT76_e11	-	2
SPODE83244_EIv1.0_0071050.1	-	GH179(54-235)	GH109_e7	-	2
SPODE83244_EIv1.0_0071060.1	1.11.1.16:9|1.11.1.13:5|1.11.1.-:1	AA2(125-378)	AA2_e2	AA2	3
SPODE83244_EIv1.0_0071070.1	-	GH179(50-229)	-	-	1
SPODE83244_EIv1.0_0071230.1	3.2.1.31:1	GH79(37-437)	GH79_e20	GH79	3
SPODE83244_EIv1.0_0071720.1	-	GH5_9(317-610)	GH5_e217	GH5_9	3
SPODE83244_EIv1.0_0071930.1	-	AA3_2(11-597)	AA3_e21	AA3_2	3
SPODE83244_EIv1.0_0072610.1	3.2.1.45:1	GH5_12(40-374)	GH5_e298	GH5_12	3
SPODE83244_EIv1.0_0073170.1	-	AA9(11-227)	AA9_e26	AA9+CBM1	3
SPODE83244_EIv1.0_0073700.1	2.4.1.198:3	GT4(199-336)	GT4_e954	GT4	3
SPODE83244_EIv1.0_0073960.1	2.4.1.198:3	GT4(199-336)	GT4_e954	GT4	3
SPODE83244_EIv1.0_0074010.1	1.1.3.10:7	AA3_4(7-599)	AA3_e53	AA3_4+1.1.3.10	3
SPODE83244_EIv1.0_0075310.1	-	AA1_2(40-398)	AA1_e44	AA1_2	3
SPODE83244_EIv1.0_0075480.1	3.2.1.14:2	GH18(61-443)	GH18_e236	GH18	3
SPODE83244_EIv1.0_0075940.1	3.2.1.91:35|3.2.1.4:20	GH5_5(109-404)	CBM1_e57+GH5_e65	CBM1+GH5_5	3
SPODE83244_EIv1.0_0075970.1	1.11.1.16:9|1.11.1.13:5|1.11.1.-:1	AA2(41-300)	AA2_e2	AA2	3
SPODE83244_EIv1.0_0076040.1	3.2.1.21:13	GH1(5-460)	GH1_e105	GH1+3.2.1.21	3
SPODE83244_EIv1.0_0076290.1	1.11.1.16:9|1.11.1.13:5|1.11.1.-:1	AA2(41-300)	AA2_e2	AA2	3
SPODE83244_EIv1.0_0076340.1	-	GH16_1(62-286)	GH16_e186	-	2
SPODE83244_EIv1.0_0077070.1	3.2.1.55:4	GH51_2(210-644)	GH51_e34	GH51+3.2.1.55	3
SPODE83244_EIv1.0_0077860.1	1.6.5.6:3	AA6(63-258)	AA6_e0	AA6+1.6.5.6	3
SPODE83244_EIv1.0_0078400.1	-	AA3_2(16-607)	AA3_e21	AA3_2	3
SPODE83244_EIv1.0_0079660.1	-	PL38(70-359)	PL38_e5	PL38	3
SPODE83244_EIv1.0_0079770.1	3.1.1.-:1	CE17(153-322)	CE17_e0	GT90	3
SPODE83244_EIv1.0_0079800.1	-	GT69(145-383)	GT69_e2	GT69	3
SPODE83244_EIv1.0_0079890.1	-	GH28(56-411)	GH28_e54	-	2
SPODE83244_EIv1.0_0079960.1	2.4.1.16:11	GT2(1231-1738)	GT2	GT2	3
SPODE83244_EIv1.0_0079980.1	-	GH28(38-373)	GH28_e9	GH28	3
SPODE83244_EIv1.0_0080030.1	-	GT90(303-613)	GT90_e0	GT90	3
SPODE83244_EIv1.0_0080190.1	3.2.1.52:2	GH20(177-514)	GH20_e97	GH20+3.2.1.52	3
SPODE83244_EIv1.0_0080220.1	-	GT1(318-539)	GT1_e406	GT1	3
SPODE83244_EIv1.0_0080230.1	1.10.3.2:77	AA1_1(36-335)	AA1_e33	AA1_1	3
SPODE83244_EIv1.0_0080330.1	-	AA3_2(16-272)	AA3_e4	-	2
SPODE83244_EIv1.0_0080420.1	-	AA3_2(30-615)	AA3_e21	AA3_2	3
SPODE83244_EIv1.0_0080430.1	-	AA3_2(33-626)	AA3_e21	AA3_2	3
SPODE83244_EIv1.0_0080460.1	-	AA3_2(51-657)	AA3_e21	AA3_2	3
SPODE83244_EIv1.0_0080920.1	3.2.1.59:3	GH71(75-448)	GH71_e2	GH71	3
SPODE83244_EIv1.0_0081130.1	3.2.1.39:2	GH152(47-275)	GH152_e3	GH152	3
SPODE83244_EIv1.0_0081540.1	-	GH177(7-250)	-	-	1
SPODE83244_EIv1.0_0081550.1	3.2.1.21:13	GH1(10-494)	GH1_e105	GH1+3.2.1.21	3
SPODE83244_EIv1.0_0081770.1	1.10.3.2:77	AA1_1(36-336)	AA1_e33	AA1_1	3
SPODE83244_EIv1.0_0081850.1	3.2.1.177:1	GH31_5(249-730)	GH31_e20	GH31+3.2.1.177	3
SPODE83244_EIv1.0_0081890.1	1.10.3.2:77	AA1_1(36-337)	AA1_e33	AA1_1	3
SPODE83244_EIv1.0_0081900.1	1.10.3.2:77	AA1_1(37-338)	AA1_e33	AA1_1	3
SPODE83244_EIv1.0_0081930.1	1.10.3.2:77	AA1_1(37-336)	AA1_e33	AA1_1	3
SPODE83244_EIv1.0_0082380.1	2.4.1.34:56	GT48(760-1532)	GT48_e0	GT48	3
SPODE83244_EIv1.0_0082420.1	3.2.1.39:2	GH152(27-256)	GH152_e3	GH152	3
SPODE83244_EIv1.0_0082700.1	3.2.1.45:1	GH5_12(75-603)	GH5_e298	GH5_12	3
SPODE83244_EIv1.0_0083010.1	-	GH109(11-171)	GH109_e2	-	2
SPODE83244_EIv1.0_0083480.1	1.14.99.54:1	AA9(9-228)	AA9_e25	AA9+CBM1	3
SPODE83244_EIv1.0_0083490.1	3.2.1.59:3	GH71(70-448)	GH71_e2	GH71	3
SPODE83244_EIv1.0_0083980.1	3.2.1.59:3	GH71(31-422)	GH71_e2	GH71	3
SPODE83244_EIv1.0_0084110.1	-	AA3_2(34-574)	AA3_e45	AA3_2	3
SPODE83244_EIv1.0_0084120.1	-	AA3_2(14-607)	AA3_e21	AA3_2	3
SPODE83244_EIv1.0_0084400.1	-	GH128(82-293)	GH128_e33	-	2
SPODE83244_EIv1.0_0085200.1	1.2.3.15:1	AA5_1(23-618)	AA5_e17	AA5_1	3
SPODE83244_EIv1.0_0085210.1	3.2.1.59:3	GH71(80-459)	GH71_e2	GH71	3
SPODE83244_EIv1.0_0085420.1	3.2.1.63:2	GH95(32-808)	GH95_e2	GH95	3
SPODE83244_EIv1.0_0085450.1	-	GT2(623-839)	-	GT0	2
SPODE83244_EIv1.0_0085460.1	3.2.1.39:7	GH16_4(599-935)	GH16_e102	GH16_4	3
SPODE83244_EIv1.0_0085840.1	3.2.1.4:15|3.2.1.151:9	GH12(114-266)	GH12_e34	GH12	3
SPODE83244_EIv1.0_0086020.1	2.4.1.83:2	GT2(10-178)	GT2	GT2	3
SPODE83244_EIv1.0_0086040.1	-	GH105(53-400)	GH105_e26	GH105	3
SPODE83244_EIv1.0_0086090.1	-	CE16(30-300)	CE16_e8	CE16	3
SPODE83244_EIv1.0_0086800.1	4.2.2.24:1	PL26(12-865)	PL26_e0	PL26	3
SPODE83244_EIv1.0_0087590.1	-	AA3_2(31-593)	AA3_e34	AA3_2	3
SPODE83244_EIv1.0_0087730.1	-	GH16_2(296-656)	GH16_e269	GH16_2	3
SPODE83244_EIv1.0_0087810.1	-	GH18(61-411)	GH18_e53	CBM5+GH18	3
SPODE83244_EIv1.0_0087860.1	1.1.99.18:3|1.1.99.18:3	AA8(25-202)+AA3_1(223-769)	AA8_e1+AA3_e37	AA3_1+AA8	3
SPODE83244_EIv1.0_0087870.1	-|3.2.1.1:7|3.2.1.116:1	GH13_32(66-333)+CBM20(493-580)	GH13_e60+CBM20_e48	CBM20+GH13_32	3
SPODE83244_EIv1.0_0088150.1	-	CE16(145-369)	CE16_e1	-	2
SPODE83244_EIv1.0_0088180.1	-|-	GH35(47-373)	GH35_e46+CBM67_e19	GH35	3
SPODE83244_EIv1.0_0088850.1	-	GT8(83-307)	GT8_e89	-	2
SPODE83244_EIv1.0_0088880.1	2.4.1.186:3	GT8(89-312)	GT8_e149	-	2
SPODE83244_EIv1.0_0089700.1	-	GH29(345-700)	GH29_e41	GH29	3
SPODE83244_EIv1.0_0089820.1	-	AA3(187-683)	-	-	1
SPODE83244_EIv1.0_0090350.1	-	CE16(95-351)	CE16_e1	CBM1+CE16	3
SPODE83244_EIv1.0_0090510.1	3.2.1.59:3	GH71(15-451)	GH71_e2	GH71	3
SPODE83244_EIv1.0_0090540.1	3.2.1.67:7|3.2.1.-:2	GH28(50-388)	GH28_e58	GH28	3
SPODE83244_EIv1.0_0090800.1	1.2.3.15:6	AA5_1(65-595)	AA5_e2	AA5_1	3
SPODE83244_EIv1.0_0090820.1	1.2.3.15:6	AA5_1(29-560)	AA5_e2	AA5_1+1.2.3.15	3
SPODE83244_EIv1.0_0091130.1	-	AA3_2(35-597)	AA3_e45	AA3_2	3
SPODE83244_EIv1.0_0091170.1	1.2.3.15:6	AA5_1(28-558)	AA5_e2	AA5_1	3
SPODE83244_EIv1.0_0091220.1	-	PL14_4(69-290)	PL14_e10	-	2
SPODE83244_EIv1.0_0091360.1	-	GH128(45-217)	GH128_e16	-	2
SPODE83244_EIv1.0_0091540.1	-	GH5_9(300-622)	GH5_e217	GH5_9	3
SPODE83244_EIv1.0_0091660.1	-	GH79(94-485)	GH79_e13	GH79	3
SPODE83244_EIv1.0_0091720.1	-|-	CE9(10-274)+CE9(353-494)	CE9_e96+CE9_e23	CE9	3
SPODE83244_EIv1.0_0092010.1	3.2.1.20:27|3.2.1.84:26	GH31_1(350-805)	GH31_e39	GH31	3
SPODE83244_EIv1.0_0093140.1	-	AA3_2(31-612)	AA3_e21	AA3_2	3
SPODE83244_EIv1.0_0093510.1	-	AA9(9-216)	AA9_e42	-	2
SPODE83244_EIv1.0_0093930.1	3.2.1.3:94|3.2.1.3:71	GH15(86-496)+CBM20(531-616)	GH15_e31+CBM20_e31	CBM20+GH15	3
SPODE83244_EIv1.0_0094440.1	-	GH92(211-726)	GH92_e28	GH92	3
SPODE83244_EIv1.0_0094450.1	-	GH92(270-787)	GH92_e28	GH92	3
SPODE83244_EIv1.0_0094630.1	-	GH16_2(243-589)	GH16_e269	GH16_2	3
SPODE83244_EIv1.0_0094690.1	4.2.2.23:4	PL4_1(19-511)	PL4_e12	PL4_1	3
SPODE83244_EIv1.0_0096190.1	-	GH131(21-251)	GH131_e6	CBM1+GH131	3
SPODE83244_EIv1.0_0096230.1	-	CE16(90-362)	CE16_e5	-	2
SPODE83244_EIv1.0_0096330.1	1.14.99.54:1|1.14.99.56:1	AA9(8-228)	AA9_e13	AA9+CBM1	3
SPODE83244_EIv1.0_0096340.1	1.14.99.54:1|1.14.99.56:1	AA9(8-226)	AA9_e13	AA9	3
SPODE83244_EIv1.0_0096780.1	3.2.1.75:1	GH30_3(56-409)	GH30_e33	GH30_3+3.2.1.75	3
SPODE83244_EIv1.0_0096810.1	2.4.1.267:14	GT57(171-651)	GT57_e0	GT57	3
SPODE83244_EIv1.0_0097130.1	2.4.1.173:13	GT1(663-1070)	GT1_e24	GT1	3
SPODE83244_EIv1.0_0097450.1	3.2.1.59:3	GH71(42-463)	GH71_e2	GH71	3
SPODE83244_EIv1.0_0099740.1	-	CE8(50-394)	CE8_e21	CE8	3
SPODE83244_EIv1.0_0099890.1	3.2.1.52:2	GH20(170-508)	GH20_e97	GH20+3.2.1.52	3
SPODE83244_EIv1.0_0099950.1	3.2.1.52:2	GH20(167-508)	GH20_e97	GH20+3.2.1.52	3
SPODE83244_EIv1.0_0100110.1	-	GH16_1(60-294)	GH16_e186	GH16_1	3
SPODE83244_EIv1.0_0100310.1	2.4.1.131:1	GT4(304-465)	GT4_e1364	GT4	3
SPODE83244_EIv1.0_0100410.1	3.2.1.28:1	GH37(86-548)	GH37_e4	GH37	3
SPODE83244_EIv1.0_0100540.1	-	GH131(21-306)	GH131_e2	GH131	3
SPODE83244_EIv1.0_0100880.1	3.2.1.4:6	GH12(91-242)	GH12_e40	GH12+3.2.1.4	3
SPODE83244_EIv1.0_0101000.1	2.4.1.16:26|2.4.1.16:26	GT2(285-447)+GT2(425-630)	GT2+GT2	GT2	3
SPODE83244_EIv1.0_0101330.1	-	GH15(309-688)	GH15_e38	GH15	3
SPODE83244_EIv1.0_0102030.1	-	GT2(67-244)	GT2	GT2	3
SPODE83244_EIv1.0_0102800.1	3.5.1.41:2	CE4(218-330)	CE4_e169	CE4	3
SPODE83244_EIv1.0_0103100.1	-	GH16_1(91-320)	GH16_e127	GH16_1	3
SPODE83244_EIv1.0_0103770.1	1.1.3.-:1	AA7(70-263)	AA7_e0	-	2
SPODE83244_EIv1.0_0103950.1	-|-	GH35(46-379)	GH35_e46+CBM67_e19	GH35	3
SPODE83244_EIv1.0_0104080.1	-	CE8(34-293)	CE8_e79	CE8	3
SPODE83244_EIv1.0_0104090.1	2.4.99.18:21	GT66(25-709)	GT66_e1	GT66	3
SPODE83244_EIv1.0_0104390.1	1.10.3.2:77	AA1_1(36-335)	AA1_e33	AA1_1	3
SPODE83244_EIv1.0_0104550.1	-	GH5_15(35-202)	GH5_e191	GH5_15	3
SPODE83244_EIv1.0_0105270.1	2.4.1.25:2|3.2.1.33:2|2.4.1.25:22|3.2.1.33:21	GH13_25(1103-1557)	GH13_e153+GH133_e0	GH13_25+GH133	3
SPODE83244_EIv1.0_0105420.1	3.1.1.-:10	CE15(57-386)	CE15_e22	CE15+3.1.1.-	3
SPODE83244_EIv1.0_0106430.1	3.1.1.-:10	CE15(22-351)	CE15_e22	CBM1+CE15	3
SPODE83244_EIv1.0_0107010.1	2.4.1.109:8	GT39(60-301)	GT39_e12	GT39	3
SPODE83244_EIv1.0_0107100.1	-	GH18(130-336)	GH18_e362	GH18	3
SPODE83244_EIv1.0_0109370.1	3.2.1.113:99	GH47(70-555)	GH47_e17	GH47	3
SPODE83244_EIv1.0_0109400.1	1.14.99.54:1|-	AA9(7-220)	AA9_e49+CBM1_e31	AA9+CBM1	3
SPODE83244_EIv1.0_0109460.1	-	GH16_19(89-247)	GH16_e52	-	2
SPODE83244_EIv1.0_0109470.1	1.10.3.2:77	AA1_1(37-336)	AA1_e33	AA1_1	3
SPODE83244_EIv1.0_0109920.1	-	GH47(76-595)	GH47_e4	GH47	3
SPODE83244_EIv1.0_0111390.1	3.2.1.4:38	GH5_5(86-365)	GH5_e137	CBM1+GH5_5+3.2.1.4	3
SPODE83244_EIv1.0_0111880.1	-	GH79(47-435)	GH79_e13	GH79	3
SPODE83244_EIv1.0_0112030.1	4.2.2.23:2	PL4_3(28-625)	PL4_e1	PL4_3	3
SPODE83244_EIv1.0_0112680.1	1.14.99.-:2	AA14(21-283)	AA14_e1	AA14+1.14.99.-	3
SPODE83244_EIv1.0_0112820.1	1.14.99.-:2	AA14(19-281)	AA14_e1	AA14+1.14.99.-	3
SPODE83244_EIv1.0_0112860.1	1.14.99.-:2	AA14(22-284)	AA14_e1	AA14	3
SPODE83244_EIv1.0_0113400.1	-	GH79(86-529)	GH79_e3	GH79	3
SPODE83244_EIv1.0_0113560.1	-	CE12(10-112)	CE12_e29	-	2
SPODE83244_EIv1.0_0113760.1	3.2.1.1:2|3.2.1.116:1|2.4.1.-:1	GH13_5(67-406)	GH13_e173	GH13_5	3
SPODE83244_EIv1.0_0115490.1	2.4.1.15:146	GT20(204-511)	GT20_e0	GT20	3
SPODE83244_EIv1.0_0115560.1	3.2.1.14:1|3.2.1.14:1	GH18(33-277)	GH18_e134+CBM5_e97	CBM5+GH18	3
SPODE83244_EIv1.0_0115610.1	3.1.1.-:1	CE15(137-449)	CE15_e15	CE15+3.1.1.-	3
SPODE83244_EIv1.0_0116130.1	3.2.1.58:29|3.2.1.21:6|3.2.1.75:2	GH5_9(129-439)	GH5_e297	GH5_9	3
SPODE83244_EIv1.0_0117240.1	3.2.1.8:31	GH10(49-355)	GH10_e40	CBM1+GH10+3.2.1.8	3
SPODE83244_EIv1.0_0117400.1	-	AA3_2(85-662)	AA3_e18	AA3_2	3
SPODE83244_EIv1.0_0117490.1	3.2.1.8:31	GH10(119-425)	GH10_e40	CBM1+GH10+3.2.1.8	3
SPODE83244_EIv1.0_0117500.1	-	GH17(189-459)	GH17_e56	GH17	3
SPODE83244_EIv1.0_0118130.1	3.2.1.28:32	GH37(149-720)	GH37_e7	GH37	3
SPODE83244_EIv1.0_0118740.1	3.2.1.14:1	GH18(31-268)	GH18_e134	GH18	3
SPODE83244_EIv1.0_0119430.1	-	GH76(69-410)	GH76_e25	-	2
SPODE83244_EIv1.0_0009110.1	2.4.1.-:1	-	GT31_e47	GT31	2
SPODE83244_EIv1.0_0009600.1	-	-	GT41_e74	GT41	2
SPODE83244_EIv1.0_0040550.1	-	-	AA5_e9	AA5_1	2
SPODE83244_EIv1.0_0041550.1	-	-	CBM48_e81	-	1
SPODE83244_EIv1.0_0050820.1	2.4.1.-:28|2.4.2.-:28	-	GT8_e155	-	1
SPODE83244_EIv1.0_0063700.1	3.2.1.22:1|3.2.1.88:1	-	CBM35_e7	-	1
SPODE83244_EIv1.0_0067470.1	-	-	GH23_e478	-	1
SPODE83244_EIv1.0_0068590.1	3.2.1.176:49|3.2.1.132:4|3.2.1.4:3	-	CBM1_e1	-	1
SPODE83244_EIv1.0_0069850.1	-	-	GT1_e406	GT1	2
SPODE83244_EIv1.0_0069860.1	-	-	GT1_e406	GT1	2
SPODE83244_EIv1.0_0069870.1	-	-	GT1_e406	GT1	2
SPODE83244_EIv1.0_0084970.1	-	-	CBM50_e958	-	1
SPODE83244_EIv1.0_0089910.1	1.1.3.-:1	-	AA7_e0	-	1
SPODE83244_EIv1.0_0093620.1	-	-	GT1_e406	GT1	2
SPODE83244_EIv1.0_0103250.1	-	-	GT1_e406	GT1	2
SPODE83244_EIv1.0_0109710.1	-	-	AA2_e8	-	1
SPODE83244_EIv1.0_0000160.1	-	-	-	AA2	1
SPODE83244_EIv1.0_0000620.1	-	-	-	GH43_29	1
SPODE83244_EIv1.0_0001380.1	-	-	-	GT50	1
SPODE83244_EIv1.0_0001550.1	-	-	-	GT2	1
SPODE83244_EIv1.0_0002290.1	-	-	-	CBM12	1
SPODE83244_EIv1.0_0002580.1	-	-	-	AA9	1
SPODE83244_EIv1.0_0002690.1	-	-	-	GT0	1
SPODE83244_EIv1.0_0002730.1	-	-	-	CBM48+GH13_8	1
SPODE83244_EIv1.0_0002960.1	-	-	-	GT31	1
SPODE83244_EIv1.0_0002970.1	-	-	-	GH16_20	1
SPODE83244_EIv1.0_0003370.1	-	-	-	GT2	1
SPODE83244_EIv1.0_0004310.1	-	-	-	GH5_12	1
SPODE83244_EIv1.0_0004770.1	-	-	-	GT2	1
SPODE83244_EIv1.0_0005040.1	-	-	-	GH13_31	1
SPODE83244_EIv1.0_0005650.1	-	-	-	GT7	1
SPODE83244_EIv1.0_0005680.1	-	-	-	GH71	1
SPODE83244_EIv1.0_0006110.1	-	-	-	CE4	1
SPODE83244_EIv1.0_0006300.1	-	-	-	CBM1+GH5_5	1
SPODE83244_EIv1.0_0006900.1	-	-	-	GT4	1
SPODE83244_EIv1.0_0007010.1	-	-	-	GT22	1
SPODE83244_EIv1.0_0007060.1	-	-	-	CBM35+GH43_24	1
SPODE83244_EIv1.0_0008100.1	-	-	-	GT98	1
SPODE83244_EIv1.0_0008650.1	-	-	-	GH17+GT48	1
SPODE83244_EIv1.0_0008810.1	-	-	-	GH127	1
SPODE83244_EIv1.0_0008910.1	-	-	-	GH88	1
SPODE83244_EIv1.0_0009420.1	-	-	-	GT4	1
SPODE83244_EIv1.0_0009700.1	-	-	-	GT3	1
SPODE83244_EIv1.0_0009900.1	-	-	-	GT71	1
SPODE83244_EIv1.0_0010130.1	-	-	-	AA5	1
SPODE83244_EIv1.0_0010210.1	-	-	-	CE3	1
SPODE83244_EIv1.0_0010950.1	-	-	-	GH43_30	1
SPODE83244_EIv1.0_0011340.1	-	-	-	AA9	1
SPODE83244_EIv1.0_0011400.1	-	-	-	AA9	1
SPODE83244_EIv1.0_0011850.1	-	-	-	GT47+GT64	1
SPODE83244_EIv1.0_0011940.1	-	-	-	GH78	1
SPODE83244_EIv1.0_0012360.1	-	-	-	GH114	1
SPODE83244_EIv1.0_0012430.1	-	-	-	AA5_1	1
SPODE83244_EIv1.0_0013040.1	-	-	-	GH47	1
SPODE83244_EIv1.0_0013050.1	-	-	-	GT30	1
SPODE83244_EIv1.0_0013220.1	-	-	-	GH27	1
SPODE83244_EIv1.0_0013320.1	-	-	-	CBM18	1
SPODE83244_EIv1.0_0013560.1	-	-	-	GH154	1
SPODE83244_EIv1.0_0014370.1	-	-	-	GH47	1
SPODE83244_EIv1.0_0014500.1	-	-	-	GT1	1
SPODE83244_EIv1.0_0014580.1	-	-	-	GT1	1
SPODE83244_EIv1.0_0014940.1	-	-	-	GT71	1
SPODE83244_EIv1.0_0016300.1	-	-	-	GH18	1
SPODE83244_EIv1.0_0016570.1	-	-	-	GH5_12	1
SPODE83244_EIv1.0_0017170.1	-	-	-	AA2	1
SPODE83244_EIv1.0_0017210.1	-	-	-	GT8	1
SPODE83244_EIv1.0_0017380.1	-	-	-	AA9	1
SPODE83244_EIv1.0_0019570.1	-	-	-	CBM5+GH18	1
SPODE83244_EIv1.0_0019890.1	-	-	-	GT48	1
SPODE83244_EIv1.0_0020050.1	-	-	-	GH0	1
SPODE83244_EIv1.0_0020480.1	-	-	-	GT7	1
SPODE83244_EIv1.0_0020540.1	-	-	-	GT1	1
SPODE83244_EIv1.0_0021250.1	-	-	-	GT35	1
SPODE83244_EIv1.0_0022230.1	-	-	-	CE15	1
SPODE83244_EIv1.0_0024810.1	-	-	-	CBM13	1
SPODE83244_EIv1.0_0024840.1	-	-	-	GT2	1
SPODE83244_EIv1.0_0025070.1	-	-	-	GT2	1
SPODE83244_EIv1.0_0025410.1	-	-	-	GH38	1
SPODE83244_EIv1.0_0025770.1	-	-	-	GH43_21	1
SPODE83244_EIv1.0_0025780.1	-	-	-	GH43_21	1
SPODE83244_EIv1.0_0026120.1	-	-	-	GT90	1
SPODE83244_EIv1.0_0026270.1	-	-	-	CBM13	1
SPODE83244_EIv1.0_0026760.1	-	-	-	GT4	1
SPODE83244_EIv1.0_0026810.1	-	-	-	AA9	1
SPODE83244_EIv1.0_0027170.1	-	-	-	GH47	1
SPODE83244_EIv1.0_0027590.1	-	-	-	GT22	1
SPODE83244_EIv1.0_0027780.1	-	-	-	CE0	1
SPODE83244_EIv1.0_0028300.1	-	-	-	CBM12	1
SPODE83244_EIv1.0_0028810.1	-	-	-	CE0	1
SPODE83244_EIv1.0_0029390.1	-	-	-	CBM18+GH16_19	1
SPODE83244_EIv1.0_0029640.1	-	-	-	GH78	1
SPODE83244_EIv1.0_0029760.1	-	-	-	CE8	1
SPODE83244_EIv1.0_0029970.1	-	-	-	GH37	1
SPODE83244_EIv1.0_0029980.1	-	-	-	GT0	1
SPODE83244_EIv1.0_0031000.1	-	-	-	GH16_2	1
SPODE83244_EIv1.0_0031140.1	-	-	-	GH114	1
SPODE83244_EIv1.0_0034330.1	-	-	-	GT8	1
SPODE83244_EIv1.0_0034470.1	-	-	-	CBM13+GT27	1
SPODE83244_EIv1.0_0035070.1	-	-	-	CE0	1
SPODE83244_EIv1.0_0035660.1	-	-	-	CBM13	1
SPODE83244_EIv1.0_0035810.1	-	-	-	CBM48	1
SPODE83244_EIv1.0_0036190.1	-	-	-	GH152	1
SPODE83244_EIv1.0_0036890.1	-	-	-	CE8	1
SPODE83244_EIv1.0_0036940.1	-	-	-	GH146	1
SPODE83244_EIv1.0_0036950.1	-	-	-	GH146	1
SPODE83244_EIv1.0_0037230.1	-	-	-	GH5	1
SPODE83244_EIv1.0_0038440.1	-	-	-	CBM48	1
SPODE83244_EIv1.0_0038510.1	-	-	-	GH51	1
SPODE83244_EIv1.0_0038630.1	-	-	-	GT2	1
SPODE83244_EIv1.0_0039210.1	-	-	-	GH76	1
SPODE83244_EIv1.0_0039220.1	-	-	-	GH88	1
SPODE83244_EIv1.0_0039260.1	-	-	-	GH88	1
SPODE83244_EIv1.0_0040590.1	-	-	-	GH18	1
SPODE83244_EIv1.0_0040760.1	-	-	-	GT3	1
SPODE83244_EIv1.0_0040780.1	-	-	-	GT35	1
SPODE83244_EIv1.0_0040800.1	-	-	-	GH43_13	1
SPODE83244_EIv1.0_0041450.1	-	-	-	GT4	1
SPODE83244_EIv1.0_0041510.1	-	-	-	GT4	1
SPODE83244_EIv1.0_0042530.1	-	-	-	AA1	1
SPODE83244_EIv1.0_0042560.1	-	-	-	CE8	1
SPODE83244_EIv1.0_0042950.1	-	-	-	GT13	1
SPODE83244_EIv1.0_0043620.1	-	-	-	GH16_1	1
SPODE83244_EIv1.0_0044570.1	-	-	-	GH146	1
SPODE83244_EIv1.0_0044880.1	-	-	-	GH6	1
SPODE83244_EIv1.0_0045160.1	-	-	-	GH5_12	1
SPODE83244_EIv1.0_0045200.1	-	-	-	AA9	1
SPODE83244_EIv1.0_0045410.1	-	-	-	GH5_12	1
SPODE83244_EIv1.0_0045790.1	-	-	-	CBM1+GH10	1
SPODE83244_EIv1.0_0047660.1	-	-	-	CBM21	1
SPODE83244_EIv1.0_0047840.1	-	-	-	GH114	1
SPODE83244_EIv1.0_0048320.1	-	-	-	GT2	1
SPODE83244_EIv1.0_0050450.1	-	-	-	GT22	1
SPODE83244_EIv1.0_0050710.1	-	-	-	GH5_12	1
SPODE83244_EIv1.0_0050760.1	-	-	-	GH125	1
SPODE83244_EIv1.0_0050930.1	-	-	-	GH3	1
SPODE83244_EIv1.0_0051040.1	-	-	-	GH47	1
SPODE83244_EIv1.0_0051140.1	-	-	-	GT62	1
SPODE83244_EIv1.0_0051220.1	-	-	-	GH47	1
SPODE83244_EIv1.0_0052430.1	-	-	-	GH1	1
SPODE83244_EIv1.0_0053060.1	-	-	-	GT29	1
SPODE83244_EIv1.0_0053140.1	-	-	-	GH13_17	1
SPODE83244_EIv1.0_0053630.1	-	-	-	GT15	1
SPODE83244_EIv1.0_0053700.1	-	-	-	GH152	1
SPODE83244_EIv1.0_0054180.1	-	-	-	PL3_2	1
SPODE83244_EIv1.0_0055120.1	-	-	-	GH16_2	1
SPODE83244_EIv1.0_0055180.1	-	-	-	CE3	1
SPODE83244_EIv1.0_0056600.1	-	-	-	PL4_3	1
SPODE83244_EIv1.0_0056770.1	-	-	-	GT58	1
SPODE83244_EIv1.0_0056780.1	-	-	-	GH76	1
SPODE83244_EIv1.0_0057050.1	-	-	-	GH28	1
SPODE83244_EIv1.0_0057160.1	-	-	-	GH3	1
SPODE83244_EIv1.0_0057380.1	-	-	-	GH5	1
SPODE83244_EIv1.0_0057450.1	-	-	-	GT22	1
SPODE83244_EIv1.0_0058490.1	-	-	-	CE16	1
SPODE83244_EIv1.0_0058890.1	-	-	-	GT8	1
SPODE83244_EIv1.0_0059000.1	-	-	-	GT32	1
SPODE83244_EIv1.0_0059540.1	-	-	-	GT47	1
SPODE83244_EIv1.0_0059560.1	-	-	-	GT43	1
SPODE83244_EIv1.0_0060260.1	-	-	-	CE3	1
SPODE83244_EIv1.0_0060560.1	-	-	-	GT31	1
SPODE83244_EIv1.0_0060670.1	-	-	-	GT2	1
SPODE83244_EIv1.0_0060690.1	-	-	-	GT2	1
SPODE83244_EIv1.0_0062100.1	-	-	-	GT2	1
SPODE83244_EIv1.0_0062340.1	-	-	-	AA9	1
SPODE83244_EIv1.0_0062420.1	-	-	-	CBM24	1
SPODE83244_EIv1.0_0062470.1	-	-	-	GH18	1
SPODE83244_EIv1.0_0064220.1	-	-	-	GT90	1
SPODE83244_EIv1.0_0064570.1	-	-	-	GH125	1
SPODE83244_EIv1.0_0064730.1	-	-	-	GH32	1
SPODE83244_EIv1.0_0064890.1	-	-	-	GH18	1
SPODE83244_EIv1.0_0065680.1	-	-	-	GH0	1
SPODE83244_EIv1.0_0065840.1	-	-	-	AA3_2	1
SPODE83244_EIv1.0_0066320.1	-	-	-	GT76	1
SPODE83244_EIv1.0_0066490.1	-	-	-	GH0	1
SPODE83244_EIv1.0_0066680.1	-	-	-	CBM50	1
SPODE83244_EIv1.0_0067510.1	-	-	-	CE15	1
SPODE83244_EIv1.0_0068080.1	-	-	-	GT2	1
SPODE83244_EIv1.0_0069380.1	-	-	-	CBM48+GH13	1
SPODE83244_EIv1.0_0069670.1	-	-	-	GH12	1
SPODE83244_EIv1.0_0070080.1	-	-	-	CBM12	1
SPODE83244_EIv1.0_0070320.1	-	-	-	GH17	1
SPODE83244_EIv1.0_0070330.1	-	-	-	GH17	1
SPODE83244_EIv1.0_0071010.1	-	-	-	GT0	1
SPODE83244_EIv1.0_0071440.1	-	-	-	PL3_2	1
SPODE83244_EIv1.0_0071840.1	-	-	-	CBM50	1
SPODE83244_EIv1.0_0072500.1	-	-	-	AA5	1
SPODE83244_EIv1.0_0072880.1	-	-	-	CBM50	1
SPODE83244_EIv1.0_0073060.1	-	-	-	CBM48	1
SPODE83244_EIv1.0_0073610.1	-	-	-	GT2	1
SPODE83244_EIv1.0_0074020.1	-	-	-	GH5_9	1
SPODE83244_EIv1.0_0074050.1	-	-	-	GT14	1
SPODE83244_EIv1.0_0074720.1	-	-	-	GH55	1
SPODE83244_EIv1.0_0074860.1	-	-	-	AA3_2	1
SPODE83244_EIv1.0_0074900.1	-	-	-	CBM13	1
SPODE83244_EIv1.0_0075460.1	-	-	-	GH13_11	1
SPODE83244_EIv1.0_0075560.1	-	-	-	GT58	1
SPODE83244_EIv1.0_0075710.1	-	-	-	GT32	1
SPODE83244_EIv1.0_0076820.1	-	-	-	GT0	1
SPODE83244_EIv1.0_0077460.1	-	-	-	GT0	1
SPODE83244_EIv1.0_0078870.1	-	-	-	GT20	1
SPODE83244_EIv1.0_0078960.1	-	-	-	GH72	1
SPODE83244_EIv1.0_0079120.1	-	-	-	GT2	1
SPODE83244_EIv1.0_0079300.1	-	-	-	GH28	1
SPODE83244_EIv1.0_0079930.1	-	-	-	CE8	1
SPODE83244_EIv1.0_0079990.1	-	-	-	CBM48+GH13_8	1
SPODE83244_EIv1.0_0081310.1	-	-	-	GH17+GT48	1
SPODE83244_EIv1.0_0081470.1	-	-	-	GH63	1
SPODE83244_EIv1.0_0081590.1	-	-	-	GH1	1
SPODE83244_EIv1.0_0081940.1	-	-	-	AA1_1	1
SPODE83244_EIv1.0_0081950.1	-	-	-	AA1_1	1
SPODE83244_EIv1.0_0081980.1	-	-	-	AA1_1	1
SPODE83244_EIv1.0_0082510.1	-	-	-	GH47	1
SPODE83244_EIv1.0_0083020.1	-	-	-	AA6	1
SPODE83244_EIv1.0_0083620.1	-	-	-	GH36	1
SPODE83244_EIv1.0_0083660.1	-	-	-	GT90	1
SPODE83244_EIv1.0_0084020.1	-	-	-	GH27	1
SPODE83244_EIv1.0_0084390.1	-	-	-	GH5_12	1
SPODE83244_EIv1.0_0084520.1	-	-	-	CE4	1
SPODE83244_EIv1.0_0085680.1	-	-	-	GT2	1
SPODE83244_EIv1.0_0086110.1	-	-	-	GH27	1
SPODE83244_EIv1.0_0086220.1	-	-	-	GT2	1
SPODE83244_EIv1.0_0086570.1	-	-	-	GH18	1
SPODE83244_EIv1.0_0086610.1	-	-	-	CBM18+GH16_19	1
SPODE83244_EIv1.0_0086620.1	-	-	-	GH43_17	1
SPODE83244_EIv1.0_0086760.1	-	-	-	CBM18+GH16_19	1
SPODE83244_EIv1.0_0087450.1	-	-	-	GH27	1
SPODE83244_EIv1.0_0087460.1	-	-	-	GH0	1
SPODE83244_EIv1.0_0087650.1	-	-	-	GH36	1
SPODE83244_EIv1.0_0087800.1	-	-	-	GT0	1
SPODE83244_EIv1.0_0088270.1	-	-	-	GT1	1
SPODE83244_EIv1.0_0088940.1	-	-	-	GT3	1
SPODE83244_EIv1.0_0089880.1	-	-	-	CBM50	1
SPODE83244_EIv1.0_0091060.1	-	-	-	GT31	1
SPODE83244_EIv1.0_0091180.1	-	-	-	AA3_2	1
SPODE83244_EIv1.0_0091670.1	-	-	-	GT1	1
SPODE83244_EIv1.0_0091820.1	-	-	-	CE8	1
SPODE83244_EIv1.0_0091930.1	-	-	-	GH128	1
SPODE83244_EIv1.0_0093060.1	-	-	-	GH18	1
SPODE83244_EIv1.0_0093520.1	-	-	-	GH9	1
SPODE83244_EIv1.0_0093760.1	-	-	-	GT4	1
SPODE83244_EIv1.0_0093770.1	-	-	-	GT4	1
SPODE83244_EIv1.0_0094360.1	-	-	-	GH15	1
SPODE83244_EIv1.0_0094830.1	-	-	-	GH0	1
SPODE83244_EIv1.0_0095170.1	-	-	-	GH16_2	1
SPODE83244_EIv1.0_0095310.1	-	-	-	GT18	1
SPODE83244_EIv1.0_0096040.1	-	-	-	CE8	1
SPODE83244_EIv1.0_0096160.1	-	-	-	GH37	1
SPODE83244_EIv1.0_0096380.1	-	-	-	GH20	1
SPODE83244_EIv1.0_0096920.1	-	-	-	GT57	1
SPODE83244_EIv1.0_0097280.1	-	-	-	GT2	1
SPODE83244_EIv1.0_0097290.1	-	-	-	AA4	1
SPODE83244_EIv1.0_0097440.1	-	-	-	GT47+GT64	1
SPODE83244_EIv1.0_0097560.1	-	-	-	GH130	1
SPODE83244_EIv1.0_0098600.1	-	-	-	GH16_2	1
SPODE83244_EIv1.0_0098610.1	-	-	-	GH5_12	1
SPODE83244_EIv1.0_0098730.1	-	-	-	GH5_9	1
SPODE83244_EIv1.0_0099600.1	-	-	-	GH43_26	1
SPODE83244_EIv1.0_0100360.1	-	-	-	GT4	1
SPODE83244_EIv1.0_0101380.1	-	-	-	GH13	1
SPODE83244_EIv1.0_0101620.1	-	-	-	GT31	1
SPODE83244_EIv1.0_0102140.1	-	-	-	CE0	1
SPODE83244_EIv1.0_0102380.1	-	-	-	GT57	1
SPODE83244_EIv1.0_0102570.1	-	-	-	GH55	1
SPODE83244_EIv1.0_0102710.1	-	-	-	GT31	1
SPODE83244_EIv1.0_0102870.1	-	-	-	GT4	1
SPODE83244_EIv1.0_0103010.1	-	-	-	GH45_3	1
SPODE83244_EIv1.0_0104460.1	-	-	-	CE3	1
SPODE83244_EIv1.0_0105210.1	-	-	-	GH47	1
SPODE83244_EIv1.0_0105260.1	-	-	-	GT0	1
SPODE83244_EIv1.0_0105390.1	-	-	-	GH127	1
SPODE83244_EIv1.0_0106300.1	-	-	-	CBM18+GH16_19	1
SPODE83244_EIv1.0_0106460.1	-	-	-	GH18	1
SPODE83244_EIv1.0_0107040.1	-	-	-	GH88	1
SPODE83244_EIv1.0_0108160.1	-	-	-	GH79	1
SPODE83244_EIv1.0_0108270.1	-	-	-	GH20	1
SPODE83244_EIv1.0_0109230.1	-	-	-	GT69	1
SPODE83244_EIv1.0_0110390.1	-	-	-	GH125	1
SPODE83244_EIv1.0_0110820.1	-	-	-	GH51	1
SPODE83244_EIv1.0_0111020.1	-	-	-	GH125	1
SPODE83244_EIv1.0_0111100.1	-	-	-	GT71	1
SPODE83244_EIv1.0_0112140.1	-	-	-	GT2	1
SPODE83244_EIv1.0_0112390.1	-	-	-	GT4	1
SPODE83244_EIv1.0_0112430.1	-	-	-	CE8	1
SPODE83244_EIv1.0_0112530.1	-	-	-	AA9	1
SPODE83244_EIv1.0_0112540.1	-	-	-	CE8	1
SPODE83244_EIv1.0_0112870.1	-	-	-	GH146	1
SPODE83244_EIv1.0_0113200.1	-	-	-	GH55	1
SPODE83244_EIv1.0_0113210.1	-	-	-	CE8	1
SPODE83244_EIv1.0_0113980.1	-	-	-	GT2	1
SPODE83244_EIv1.0_0114060.1	-	-	-	CBM18+GH16_19	1
SPODE83244_EIv1.0_0114840.1	-	-	-	GT31	1
SPODE83244_EIv1.0_0114900.1	-	-	-	GH16_20	1
SPODE83244_EIv1.0_0115250.1	-	-	-	CBM18+GH16_19	1
SPODE83244_EIv1.0_0115290.1	-	-	-	GT22	1
SPODE83244_EIv1.0_0115730.1	-	-	-	AA9	1
SPODE83244_EIv1.0_0116040.1	-	-	-	GH76	1
SPODE83244_EIv1.0_0117130.1	-	-	-	GH17	1
SPODE83244_EIv1.0_0117600.1	-	-	-	AA9+CBM1	1
SPODE83244_EIv1.0_0117980.1	-	-	-	AA9	1
SPODE83244_EIv1.0_0119100.1	-	-	-	GT0	1
SPODE83244_EIv1.0_0119690.1	-	-	-	GT0	1
